# Supplementary material for: Full-Length Transcriptome Sequencing Reveals Treg-Specific Isoform Expression upon Activation
Source: Int J Mol Sci. 2025 Jun 30;26(13):6302. doi: 10.3390/ijms26136302 (PMC12249553; doi:10.3390/ijms26136302)
Supplement: Supplementary file 1 [file ijms-26-06302-s001.zip]

Archive with 2 entries (2 files):
- Supplementary Figures.pdf
- Supplementary Tables.xlsx.xlsx
