# Supplementary material for: Full-Length Transcriptome Sequencing Reveals Treg-Specific Isoform Expression upon Activation
Source: Int J Mol Sci. 2025 Jun 30;26(13):6302. doi: 10.3390/ijms26136302 (PMC12249553; doi:10.3390/ijms26136302)
Supplement: Supplementary file 1 [file ijms-26-06302-s001.zip › Supplementary Tables.xlsx.xlsx]

## Sheet: Sheet1
Supplementary Table S1 List of antibody
	Clone	Species	Fluorophores	Provider
CD4	RPA-T4	Human	APC-Cy7	Biolegend
FOXP3	259D	Human	Alexa Flour 488	Biolegend
CD25	2A3	Human	PE-Cy7	Biolegend
CD127	A01D4	Human	BV421	Biolegend
IKZF2	22F6	Human	PE	Biolegend
GITR	621	Human	APC	Biolegend
TIGIT	A15153G	Human	APC-Cy7	Biolegend
ICOS	C398.4A	Human	BV510	Biolegend
CTLA-4	L3D10	Human	PerCP-Cy5.5	Biolegend
CD80	16-10A1	Human	APC	Biolegend
CD86	BU63	Human	PerCP-Cy5.5	Biolegend
PD-1	EH12.2H7	Human	PE	Biolegend
PD-L1	B7-H1	Human	BV510	Biolegend

## Sheet: Sheet2
Supplementary Table S2 List of Taqman Probe
Target Gene	Probe ID
ICOS	Hs00359999_m1
IKZF2	Hs00212361_m1
CTLA-4	Hs00175480_m1
TIGIT	Hs00545087_m1
GITR	Hs00188346_m1
FOXP3	Hs01085834_m1
PDL1	Hs00204257_m1
CD86	Hs01567026_m1
CD80	Hs01045161_m1
PD1	Hs01550088_m1
HPRT1	Hs02800695_m1

## Sheet: Sheet3
	Tconv1	Tconv2	Tconv3	Treg1	Treg2	Treg3
A1BG	130.191	256.077	130.022	281.229	80.944	105.579
A1CF	12.011	12.007	8.002	17.003	8.001	8.002
A2M	1	1	1	0	0	1
A2ML1	16.312	28.052	12.554	32.047	16.305	15.835
A2MP1	1	0	1	0	0	0
A3GALT2	0	1	0	3	2	2
A4GALT	0	0	0	0	0	0
A4GNT	0	1	1	0	0	0
AAAS	119.001	181.999	78	407.999	68	119.999
AACS	237.872	448.07	177.065	452.812	185.8	237.207
AACSP1	18	35	16	29	10	19
AADAC	0	0	0	0	0	0
AADACL2	13	44	27	39	32	43
AADACL3	0	0	0	4	1	0
AADACL4	0	0	0	0	0	0
AADACP1	0	0	0	0	0	0
AADAT	2.035	4.011	1	4.005	0	1.033
AAED1	210.664	591.552	457.242	754.595	311.12	473.68
AAGAB	203.999	401.001	313.999	761	179.999	403.001
AAK1	3178.88	5256.8	2160.07	6716.46	2363.37	3015.53
AAMDC	26.694	56.103	23.478	66.45	25.413	35.49
AAMP	421.001	742.001	381	1161	338	520
AANAT	3.003	3.013	0	7	0	3.021
AAR2	351.984	741.539	369.48	946.742	334.49	501.686
AARD	14.065	15.074	8.384	37.012	7.604	12.364
AARS	234.485	428.811	144.902	430.487	219.254	281.478
AARS2	237.549	498.964	175.342	682.087	253.379	381.591
AARSD1	233.973	499.159	182.821	468.13	185.49	257.481
AARSP1	0	0	0	0	0	0
AASDH	218.001	529	208.001	574	226	287
AASDHPPT	351	623	377	1253	318.999	563
AASS	48.067	189.751	54.338	157.417	81.583	67.668
AATF	606	1180	562	1763	565.999	775
AATK	17	11	2	20	3	7
AATK-AS1	0	0	0	0	0	0
AB019438.66	0	0	0	1	0	0
AB019441.29	1.002	3.006	0	9.044	1.001	1.001
ABAT	102.237	198.35	93.479	310.61	92.449	158.406
ABBA01000934.1	0	0	0	0	0	0
ABC12-47043100G14.2	0	0	0	0	0	0
ABC12-47964100C23.1	0	0	0	1	0	0
ABC13-47488600E17.1	118	280	43	129	101	86
ABC13-47656900H15.1	0	0	0	0	0	0
ABC13-48559800H2.1	0	0	0	0	1.255	0
ABC13-48559800H2.2	0	0	0	0	0	0
ABC14-864958H18.2	10	4.107	0	13.549	0	3.614
ABC7-42404400C24.1	36.178	41.016	43.257	80.261	30.755	11.579
ABC7-42418200C9.1	29.651	33.606	10.306	29.808	10.747	21.728
ABC7-481722F1.1	0	0	0	0	0	0
ABC8-43014700C16.1	0	0	0	0	0	0
ABC9-43961700F1.1	0	0	0	0	0	0
ABCA1	293	320.001	134	568	136	159.001
ABCA10	23	58.386	24.265	66.999	15.025	20
ABCA11P	47.627	80.912	12.963	90.348	22.603	25.038
ABCA12	0	0	0	0	0	0
ABCA13	11.576	17.257	10.36	15.506	6.201	3.118
ABCA17P	5.141	7.402	1	7.176	4	4
ABCA2	278	742	546.077	1497.34	524.001	764.002
ABCA3	78	115.001	65	142	38	87
ABCA4	0	0	0	0	0	0
ABCA5	578.999	1083.06	603.065	1179.17	354.999	543.973
ABCA6	48.848	77.803	58.677	96.573	26.342	46.599
ABCA7	679.001	1305	342.001	1658	421.998	575.001
ABCA8	12.025	12.28	9.198	25.276	7.059	9.054
ABCA9	103.536	174.844	85.721	132.575	71.833	89.728
ABCB1	158	362.001	458	13	9	21
ABCB10	283	472	270	1638	406	628
ABCB10P1	0	0	0	0	0	0
ABCB10P3	0	0	0	0	0	0
ABCB10P4	0	0	0	0	0	0
ABCB11	0	1	0	0	0	0
ABCB4	2	6	3	6	1	1
ABCB5	8.295	30.268	11.066	20.49	7.072	8.081
ABCB6	35.844	60.349	18.616	79.843	13.421	23.83
ABCB7	246.357	396.938	191.931	681.458	125.084	235.582
ABCB8	243.666	445.305	134.311	637.234	196.362	298.908
ABCB9	100.005	183.368	78.308	197.477	69.597	83.298
ABCC1	1554.99	2389.02	953.495	4673.34	1484.87	1927.33
ABCC10	228.394	402.067	126	865.949	260.104	401.907
ABCC11	2.053	2.113	1.052	5.237	3.074	1.035
ABCC12	0	0	0	0	0	0
ABCC13	1	2.055	3	5.028	1	1
ABCC2	110.107	198.711	73.154	296.895	73.389	128.151
ABCC3	19.867	27.231	14.294	44.966	15.41	21.531
ABCC4	74.619	38.35	136.085	53.534	113.494	154.967
ABCC5	157	353	112.05	416.176	151	201.015
ABCC6	23.455	57.709	20.404	41.727	17.966	24.317
ABCC6P1	1	0	0	0	0	0
ABCC6P2	0	0	0	0	0	0
ABCC8	0	0	0	0	0	0
ABCC9	161.554	362.295	166.621	238.165	141.43	147.18
ABCD1	53	105	36	128	33	49
ABCD1P2	0	0	0	0	0	0
ABCD1P3	0	0	0	0	0	0
ABCD1P4	0	0	0	0	0	0
ABCD1P5	0	0	0	0	0	0
ABCD2	206	487	162	794	134	331
ABCD3	245.344	585.746	341.02	554.743	246.682	251.919
ABCD4	471.577	860.91	349.05	1256.1	409.691	572.347
ABCE1	1223.94	2983.02	1613.3	3526.6	1110.71	1684.42
ABCF1	781.778	2124.15	1367.67	1956.88	1140.05	1698.65
ABCF2	201.449	381.336	260.547	631.647	215.093	340.692
ABCF2P1	0	0	0	0	0	0
ABCF2P2	0	0	0	0	0	0
ABCF3	658.999	1505	779.002	1552	605.002	944
ABCG1	332.243	658.68	266.699	1016.4	288.505	410.173
ABCG2	58	1	5	82	1	3
ABCG4	1	0	0	0	0	0
ABCG5	2.033	10.015	5.836	8.157	4.006	1.015
ABCG8	0	0	0	0	0	0
ABHD1	15.348	32.062	18.72	50.535	15.593	13.199
ABHD10	273	613	280.001	855	227	335.001
ABHD11	54.258	100.761	34.549	239.402	72.801	71.346
ABHD11-AS1	0	2	3	2	0	0
ABHD12	144	246	162	583.999	175	271
ABHD12B	37.373	80.907	41.51	91.779	35.566	49.466
ABHD13	552	1587	1004	2022	524	986
ABHD14A	38.541	64.586	26.9	141.979	27.767	48.949
ABHD14A-ACY1	7.296	0	7.8	9	13.022	12.382
ABHD14B	361.001	800	380.001	1180	293	439.999
ABHD15	49.792	89.191	79.457	161.512	35.783	62.788
ABHD16A	229.522	555.138	334	993.554	365	537.533
ABHD16B	0	0	0	0	0	0
ABHD17A	960.938	2653	1352.92	3438.7	1143	1654.81
ABHD17AP1	0	0	0	1.072	0	2.189
ABHD17AP3	0	0	0	3.067	0	0
ABHD17AP4	0	0	0	2.113	0	0
ABHD17AP5	1.025	0	3.082	0	0	0
ABHD17AP6	1.037	0	0	1.051	0	0
ABHD17AP7	0	0	0	0	0	0
ABHD17AP8	0	0	0	0	0	0
ABHD17AP9	0	0	0	0	0	0
ABHD17B	308.283	600.718	319.222	1208.66	413	641.687
ABHD17C	4	10	17	19	1	4
ABHD18	318.303	533.809	171.37	962.549	213.291	313.992
ABHD2	536.4	1201.52	884.38	2174.34	808.565	1233.72
ABHD3	335.971	674.953	256.293	1135.12	312.471	371.488
ABHD4	49	88	73.999	152	42	107
ABHD5	64.079	98.561	41.248	169.739	72.039	93.916
ABHD6	23	38.887	8	76.956	5.476	10.243
ABHD8	36	76	26	148	35	57
ABI1	1478	3140	2085	6397	2293	3075
ABI2	325.751	573.563	235.21	817.684	210.616	312.1
ABI3	15	45	72	64.001	21	35
ABI3BP	31.005	32.026	18.009	33.005	13.012	20.037
ABL1	263	412	287.001	748	199	353
ABL2	646.649	1013.54	407.251	1040.13	322.966	393.658
ABLIM1	3862.44	8456.92	3085.77	5956	2005	2848.92
ABLIM2	25	24	9	41	17	15
ABLIM3	1	0	0	4	4	1
ABO	152.397	73.518	67.779	160.335	21.499	56.079
ABR	479.39	903.684	461.842	1382.15	435.605	713.442
ABRA	3.143	4.03	3.045	3.089	3.327	2.036
ABRACL	261	655	352	728	143	255
ABT1	669	1410	843	1873	597	1024
ABT1P1	0	0	0	0	0	0
ABTB1	632.999	1097	264	1390	451.999	626.999
ABTB2	20	69	9	62	27	30
AC000041.10	0	0	0	0	0	0
AC000041.8	5.158	8.206	5.778	9.07	3.471	6.993
AC000077.2	0	0	0	0	0	0
AC000078.5	12	16	4	9	2	4
AC000081.2	0	0	0	0	0	0
AC000089.3	0	2.002	0	1.001	0	1
AC000095.12	0	2	0	4	1	3
AC000095.9	4	6	2	15	4	2
AC000111.4	0	0	0	0	0	0
AC000111.5	0	0	0	0	0	0
AC000362.1	0	0	0	0	0	0
AC000367.1	83.101	142.407	89.275	124.613	46.065	62.367
AC000374.1	0	0	0	0	0	0
AC002056.3	3.084	4.193	1.015	0	1.015	0
AC002069.5	0	0	0	0	0	0
AC002069.6	0	0	0	0	0	0
AC002075.3	0	0	0	0	0	0
AC002075.4	3.002	2.117	0	13.013	1	1
AC002127.2	0	0	0	0	0	0
AC002310.10	0	0	0	0	0	0
AC002310.11	0	26.275	0	18.952	0	0
AC002310.13	4.169	18.642	8.749	11.391	0	6.731
AC002310.17	0	0	0	0	0	0
AC002314.4	0	0	0	0	0	0
AC002366.3	0	0	0	0	0	0
AC002398.9	17.122	5.877	0	16.012	0	8.408
AC002400.1	0	0	0	0	0	0
AC002429.4	0	0	0	0	0	0
AC002486.2	0	0	0	0	0	0
AC002486.3	0	0	0	0	0	0
AC002519.6	0	0	0	0	0	0
AC002523.1	0	0	0	0	0	0
AC002542.2	0	0	0	0	0	0
AC002543.2	0	0	0	0	0	0
AC002553.4	0	0	0	0	0	0
AC002984.2	0	0	0	0	0	0
AC002985.3	5.565	18.271	12.113	28.709	13.054	19.269
AC003002.4	0	0	0	0	0	0
AC003002.6	4.68	6.332	5.491	8.379	1.23	1.223
AC003003.5	16.222	22.488	15.302	32.81	13.717	12.831
AC003005.4	0	0	0	0	0	0
AC003006.7	0	0	0	0	0	17.079
AC003045.1	0	0	0	0	0	0
AC003080.4	0	0	0	0	0	1
AC003682.17	0	0	0	0	0	0
AC003958.1	0	0	0	0	0	0
AC003958.6	0	0	0	0	0	0
AC003973.1	0	0	0	0	0	0
AC003989.3	0	0	0	0	0	0
AC003989.4	0	0	0	0	0	1
AC004004.2	0	0	0	0	0	0
AC004006.2	0	0	0	0	0	0
AC004019.10	0	1	0	0	0	0
AC004022.7	0	0	0	0	0	0
AC004022.8	0	0	0	0	0	0
AC004057.1	147.369	178.363	49.772	890.313	118.47	36.692
AC004062.2	0	0	0	0	0	0
AC004066.2	0	0	0	0	0	0
AC004069.1	0	0	0	0	0	0
AC004074.4	0	0	0	0	0	0
AC004076.7	14.325	18.041	20.501	36.964	20.123	19.025
AC004076.9	3.941	21.555	7.983	4.91	1.864	7.675
AC004129.7	0	0	0	0	0	0
AC004129.9	0	0	0	0	0	0
AC004231.7	0	0	0	0	0	0
AC004381.6	10.169	25.656	20.041	35.373	18.776	4.01
AC004381.8	1	1	0	0	0	1
AC004383.3	1	0	0	0	0	0
AC004386.3	0	0	0	0	0	0
AC004386.4	2	2	0	6	3	2
AC004453.8	0	2.003	0	4.012	0	0
AC004461.4	0	0	0	0	0	0
AC004556.1	43.324	0	0	175.778	0	0
AC004692.5	0	0	0	0	0	0
AC004754.3	1.953	0	2.381	10.409	0	0
AC004791.2	0	0	0	0	0	0
AC004824.1	6.034	9.812	5.273	11.803	3.19	7.267
AC004837.3	0	0	0	0	0	0
AC004840.8	5	2	0	7	0	2
AC004854.5	0	3	0	2	1	0
AC004866.1	0	0	0	0	0	0
AC004866.3	0	0	0	0	0	0
AC004870.5	0	0	0	0	0	0
AC004893.10	9	18	3	9	8	8
AC004893.11	247.952	386.339	163.432	548.98	160.761	228.353
AC004899.3	0	0	0	0	0	0
AC004911.2	0	0	0	0	0	0
AC004920.2	0	0	0	0	0	0
AC004938.5	0	0	0	1	0	0
AC004941.5	0	0	0	0	0	0
AC004945.1	0	0	0	0	0	0
AC004951.5	28.588	53.353	12.248	59.87	26.224	28.17
AC004967.7	39.767	61.197	18.113	118.758	42	41.575
AC004980.10	5.897	6.82	2.179	11.914	4.543	5.418
AC004980.7	78.283	151.404	39.11	264.138	68.507	51.359
AC004980.8	1	3.513	0	11	0	0
AC004980.9	1.564	0	1.388	6.904	1.22	0
AC004985.12	27.886	40.713	14.218	58.328	23.656	27.216
AC004987.10	0	0	0	0	0	0
AC004987.9	0	0	0	0	0	0
AC005008.3	0	0	0	0	0	0
AC005014.5	1.002	1.001	0	0	0	0
AC005017.2	0	1	0	0	0	0
AC005019.2	0	1	1	0	0	0
AC005033.6	0	0	0	0	0	0
AC005034.2	0	0	0	0	0	0
AC005040.3	0	0	0	0	0	0
AC005041.11	0	0	0	0	1	1
AC005042.2	2	4	14	7	4	9
AC005042.3	0	0	0	0	0	0
AC005077.14	1	0	0	1	1	1
AC005077.5	0	0	0	1	0	1
AC005077.7	2	2	3	1.003	0	2.024
AC005077.8	2	13	3	8	3	4
AC005086.1	1	2	0	3	0	2
AC005086.2	0	0	0	2.844	0	0
AC005086.3	7.836	24.48	11.898	12.644	2	9.408
AC005094.2	0	0	0	0	0	0
AC005102.1	0	0	0	0	0	0
AC005105.2	0	0	0	0	0	0
AC005154.7	18.117	32.755	15.455	43.68	16.969	21.391
AC005154.8	0	0	0	2	0	0
AC005176.1	0	0	0	0	0	0
AC005176.2	1.052	0	1.057	6.437	0	3.168
AC005176.3	0	0	0	0	0	0
AC005178.1	0	0	0	0	0	0
AC005189.6	1	1	0	1	0	1
AC005229.5	0	0	0	0	0	0
AC005229.7	0	0	0	0	0	0
AC005237.2	0	0	0	0	0	0
AC005251.3	0	3.002	0	0	0	0
AC005255.3	0	0	0	0	0	0
AC005262.4	0	0	0	0	0	0
AC005281.1	4.201	1	1.023	1.037	0	5.248
AC005300.5	0	0	0	0	0	0
AC005307.3	0	0	0	0	0	0
AC005336.4	0	0	0	0	0	0
AC005336.5	0	0	0	0	0	0
AC005338.1	0	0	0	0	0	0
AC005351.1	0	0	0	1	0	0
AC005357.1	0	0	0	0	0	0
AC005363.9	0	0	0	0	0	0
AC005480.1	0	0	0	0	0	0
AC005488.11	0.5	0	0	2	0	0
AC005517.3	41	58	37	145	36	51.031
AC005522.6	1	1	0	0	0	0
AC005534.6	0	0	0	0	0	0
AC005539.2	0	0	0	0	0	0
AC005559.3	0	0	0	0	0	0
AC005588.2	0	0	0	0	0	0
AC005609.2	0	0	0	0	0	0
AC005626.3	0	0	0	1	1	0
AC005682.6	0	0	1	2	0	0
AC005722.4	0	0	0	0	0	0
AC005730.2	0	0	0	0	0	0
AC005740.3	0	0	0	0	0	0
AC005740.4	0	0	0	0	0	0
AC005741.2	0	0	0	0	0	0
AC005752.10	3.466	2	1	4	3	2
AC005758.1	0	0	0	0	0	0
AC005776.1	2	2	0	12	5	5
AC005777.3	0	0	0	0	0	0
AC005779.2	3	2.04	2	2	0	0
AC005786.3	0	0	0	0	0	0
AC005794.1	0	0	0	0	0	0
AC005795.1	0	0	0	0	0	0
AC005822.1	1.038	1.037	0	4.298	1.038	1.035
AC005838.2	0	0	0	0	0	0
AC005943.2	0	0	0	0	0	0
AC006011.4	0	7.21	0	0	0	0
AC006014.7	4.716	18.064	3.04	11.296	1.623	2.896
AC006014.8	6.5	1	5	10	1	2
AC006022.4	0	0	0	0	0	0
AC006026.12	0	0	1	0	0	0
AC006026.9	0	0	0	0	0	0
AC006028.11	0	0	0	0	0	0
AC006033.22	0	0	0	0	0	0
AC006042.8	45	69.256	122.468	177.426	79	148
AC006070.12	0	0	0	0	0	0
AC006077.4	0	0	0	0	0	0
AC006115.6	0	0	0	0	0	0
AC006116.13	0	0	0	0	0	0
AC006116.14	0	0	0	0	0	0
AC006116.20	0	1	1	0	0	0
AC006116.22	1	0	0	0	0	0
AC006116.27	0	1	0	0	0	0
AC006130.4	0	0	0	0	0	0
AC006133.3	0	0	0	0	0	0
AC006133.7	0	0	0	0	0	0
AC006153.3	0	0	0	0	0	0
AC006160.8	0	0	0	0	0	0
AC006195.2	11	30	13	16	3	11
AC006262.11	0	0	0	0	0	0
AC006326.3	0	0	0	0	0	0
AC006328.1	0	0	0	0	0	0
AC006328.9	0	0	0	0	0	0
AC006335.10	0	0	0	0	0	0
AC006335.11	0	3	1	1	3	3
AC006335.6	0	0	0	0	0	0
AC006355.3	0	0	0	0	0	0
AC006366.3	0	0	0	0	0	0
AC006386.1	0	0	0	0	0	0
AC006390.4	0	0	0	0	0	0
AC006427.2	0	0	0	0	0	0
AC006445.6	0	0	0	0	0	0
AC006445.7	0	0	0	0	0	0
AC006449.1	2.019	1	1.009	7	1	0
AC006461.2	0	0	0	0	0	0
AC006466.5	0	0	0	0	0	0
AC006483.5	0	0	0	0	0	0
AC006486.9	5.654	12.908	5.638	14.215	8.842	17.969
AC006499.1	0	1	0	1	0	0
AC006499.2	0	0	0	0	0	0
AC006499.3	0	0	0	0	0	0
AC006499.4	0	0	0	0	0	0
AC006499.5	0	0	0	0	0	0
AC006499.6	0	0	0	0	0	0
AC006499.7	0	0	0	0	0	0
AC006499.9	0	0	0	0	0	0
AC006509.4	0	0	0	0	0	0
AC006509.7	41.12	38.984	31.889	55.532	10.431	21.777
AC006538.4	0	0	0	0	0	0
AC006539.2	0	0	0	0	0	0
AC006539.3	0	0	0	1	0	0
AC006539.6	0	0	0	0	0	0
AC006548.19	0	0	0	0	0	0
AC006548.26	0	0	0	0	0	0
AC006946.12	0	0	0	0	0	0
AC006960.5	0	0	1	0	0	0
AC006978.6	292	553	393	1308	419	709
AC006987.4	0	1	0	0	2	0
AC006987.5	0	0	0	0	0	0
AC006987.6	0	1	0	0	0	1
AC006989.2	0	0	0	0	0	0
AC006994.1	2	2	0	1	1	1
AC007000.10	0	1	3	4	2	6
AC007016.3	0	1	0	0	0	0
AC007040.11	19.935	34.841	19.373	29.215	18.618	21.693
AC007041.2	5.078	3.028	0	7.139	2.035	0
AC007064.22	0	0	0	0	0	0
AC007064.25	0	0	0	0	0	0
AC007064.29	0	0	0	0	0	0
AC007115.3	0	0	0	0	0	0
AC007136.1	1	1	0	0	0	1
AC007161.5	0	0	0	0	0	0
AC007192.4	0	0	0	0	0	0
AC007204.2	1	1	0	1	0	1
AC007204.3	0	0	0	0	0	0
AC007228.8	0	1.957	0	0	0	0
AC007229.3	1	0	0	0	0	0
AC007237.2	0	0	0	0	0	0
AC007238.1	0	1.061	0	0	1.068	4.395
AC007253.1	0	0	0	0	0	0
AC007256.5	44.081	72.124	34.189	193.117	49.157	85.246
AC007272.3	0	1	0	1	1	0
AC007274.2	0	0	0	0	0	0
AC007274.5	0	0	0	0	0	0
AC007279.2	0	0	0	0	0	0
AC007283.4	0	0	0	0	0	0
AC007312.3	0	0	0	0	0	0
AC007318.5	0	1.791	1.935	0	1.694	0
AC007322.1	0	0	0	0	0	0
AC007322.3	0	0	0	0	0	0
AC007322.5	0	0	0	0	0	0
AC007322.7	0	0	0	0	0	0
AC007325.1	2.008	1.004	0	0	0	0
AC007325.2	0	0	0	0	0	0
AC007325.3	0	0	0	0	0	0
AC007325.4	14.902	10.148	3.397	25.381	4.192	6.67
AC007326.12	0	0	0	0	0	0
AC007326.9	2	0	0	0	0	0
AC007327.6	0	0	0	0	0	0
AC007347.1	0	3.384	0	1.192	0	1.147
AC007365.4	0	1	0	0	0	0
AC007383.6	0	0	0	0	0	0
AC007386.3	1	2	1	2	1	1
AC007387.2	0	0	0	0	0	0
AC007389.1	0	0	0	0	0	0
AC007389.2	0	0	0	0	0	0
AC007390.4	1	0	0	1	0	0
AC007394.3	0	0	0	0	0	0
AC007395.4	0	0	0	0	0	0
AC007551.2	0	0	0	0	0	0
AC007559.1	0	0	0	0	0	0
AC007560.1	0	0	0	0	0	0
AC007562.1	0	0	0	0	0	0
AC007563.4	0	0	0	0	0	0
AC007568.1	0	0	0	0	0	0
AC007618.3	0	0	0	0	0	0
AC007677.2	0	0	0	0	0	0
AC007679.1	0	0	0	0	0	0
AC007679.4	0	0	0	0	0	1
AC007742.3	0	0	0	0	0	0
AC007790.4	0	0	0	0	0	0
AC007875.2	4	5	0	1	0	1
AC007881.4	0	0	0	0	0	0
AC007899.3	0	0	0	0	0	0
AC007908.1	0	0	0	0	0	0
AC007919.18	0	0	0	0	0	0
AC007919.19	0	0	0	0	0	0
AC007967.2	0	0	0	0	0	0
AC007967.3	0	0	0	0	0	0
AC007967.4	0	0	0	0	0	0
AC007969.4	0	0	0	0	0	1
AC007969.5	0	10.522	0	6.409	2.095	3.142
AC008065.1	0	3	1.003	0	0	1.002
AC008069.2	0	0	0	0	0	0
AC008072.1	32.693	59.668	27.63	53.772	25.142	32.951
AC008074.5	0	0	0	0	0	0
AC008132.13	7.017	7.114	3.01	13.01	4.003	8.212
AC008132.14	0	0	0	0	0	0
AC008155.1	0	0	0	0	0	0
AC008155.2	0	0	0	0	0	0
AC008171.1	0	0	0	0	0	0
AC008173.1	0	0	0	0	0	0
AC008264.4	0	0	0	0	0	1
AC008265.2	0	0	0	0	0	0
AC008280.1	0	0	0	0	0	0
AC008280.3	0	0	0	0	0	0
AC008427.2	0	0	0	0	0	0
AC008565.1	6.265	16.054	6.373	10.676	3.255	4.983
AC008592.3	4	5	5.124	12	2	8
AC008694.2	1	0	0	2.001	1	0
AC008694.3	0	1	0	2	0	0
AC008746.10	0	0	0	0	0	0
AC008746.5	0	0	0	0	0	0
AC008746.9	0	0	0	0	0	0
AC008753.3	0	0	0	0	0	0
AC008834.2	0	0	0	0	0	0
AC008850.3	8	6	1	13	6	6
AC008984.5	0	0	0	0	0	0
AC008984.6	0	0	0	0	0	0
AC008984.7	0	0	0	0	0	1
AC009014.3	0	0	0	0	0	0
AC009091.1	0	0	0	0	0	0
AC009120.3	14	26	2	12	4	6
AC009120.8	1	0	0	0	0	0
AC009133.22	0	0	0	0	0	0
AC009133.23	0	0	0	0	0	0
AC009161.1	0	0	0	0	0	0
AC009237.10	0	0	0	0	0	0
AC009237.11	0	0	0	0	0	0
AC009237.13	0	0	0	0	0	0
AC009237.14	0	0	0	0	0	0
AC009237.16	0	0	0	0	0	0
AC009237.2	0	0	0	0	0	0
AC009237.4	0	0	0	0	0	0
AC009237.5	0	0	0	0	0	0
AC009237.6	0	0	0	0	0	0
AC009237.8	5	5	4.184	6.003	8	9.345
AC009238.6	0	0	0	0	0	0
AC009238.7	1	0	0	0	0	0
AC009238.8	0	0	0	0	0	0
AC009245.3	2.066	2.052	1.021	6.269	1.055	1.02
AC009263.2	0	0	1	0	0	0
AC009274.6	0	0	0	3	2	0
AC009286.1	0	0	0	0	0	0
AC009299.4	0	0	0	0	0	0
AC009299.5	0	0	0	0	0	0
AC009302.2	0	0	0	0	0	0
AC009303.3	10	18	11	17	3	8
AC009310.1	0	0	0	0	0	0
AC009313.2	0	0	0	0	0	0
AC009336.19	0	0	0	0	0	0
AC009362.2	0	0	0	0	0	0
AC009413.2	0	2	0	1	0	0
AC009414.1	0	0	0	0	0	0
AC009474.1	0	0	0	0	0	0
AC009474.2	0	0	0	0	0	0
AC009477.7	0	0	0	0	0	0
AC009480.4	0	0	0	0	0	0
AC009487.6	4.255	10.351	2.752	17.799	4.23	11.806
AC009494.3	0	0	0	0	0	0
AC009500.2	0	0	0	0	0	0
AC009502.1	0	0	0	0	0	0
AC009506.2	0	0	0	0	0	0
AC009517.2	0	0	0	0	0	0
AC009518.2	0	0	0	0	0	0
AC009518.3	0	0	0	0	0	0
AC009541.1	0	1	1	0	0	0
AC009784.4	0	0	0	0	0	0
AC009892.2	0	0	0	0	0	0
AC009892.5	0	0	0	0	0	0
AC009892.9	0	0	0	0	0	0
AC009945.4	0	0	0	0	0	0
AC009947.2	0	0	0	0	0	0
AC009947.5	0	0	0	0	0	0
AC009948.7	1.01	4.057	2	12.181	5.032	5.055
AC009950.1	18.819	36.044	4.149	85.065	23.329	28.761
AC009961.2	0	1	1	2	0	0
AC009961.5	11	10	3	7	3	1
AC009963.3	0	2	0	7	1	2
AC009963.4	0	0	0	0	0	0
AC009963.5	0	0	0	0	0	0
AC009963.6	0	0	0	0	0	0
AC009965.1	0	0	0	0	0	0
AC009967.3	1.169	7.449	4.051	11.871	0	1.109
AC009969.1	0	0	0	0	0	0
AC010086.1	3	0	1	22	0	9
AC010086.5	0	0	0	0	0	0
AC010091.1	0	0	0	0	0	0
AC010095.6	0	0	0	0	0	0
AC010132.11	1	0	0	3	0	0
AC010141.1	0	0	0	0	0	0
AC010141.4	0	0	0	0	0	0
AC010141.6	0	0	0	0	0	0
AC010141.8	0	0	0	0	0	0
AC010150.1	4	6	3	9	3	4
AC010153.3	0	0	0	0	0	0
AC010154.2	0	0	0	0	0	0
AC010240.2	2	0	0	0	0	0
AC010240.3	0	0	1	0	0	0
AC010468.1	9.453	18.876	11.54	32.781	2.084	8.375
AC010468.3	0	0	0	0	0	0
AC010492.2	0	0	0	0	0	0
AC010492.4	0	0	0	0	0	0
AC010492.5	0	0	0	0	0	0
AC010518.2	0	0	0	0	0	0
AC010518.3	0	0	0	0	0	0
AC010522.1	0	0	0	0	0	0
AC010525.5	0	0	0	0	0	0
AC010547.9	58.324	109.675	33.471	190.324	43.183	60.623
AC010642.1	167.585	178.106	146.856	405.68	93.945	205.468
AC010642.2	1	0	0	5	0	0
AC010646.3	0	1	0	0	0	0
AC010677.5	0	0	0	0	0	0
AC010731.4	0	0	0	0	0	0
AC010731.6	0	0	0	0	0	0
AC010733.5	3.012	0	0	7.025	1.002	2.003
AC010740.1	0	0	0	0	0	0
AC010878.3	0	0	2.008	0	0	0
AC010886.2	6.26	15.117	8.463	17.4	9.233	6.338
AC010894.4	0	0	0	0	0	0
AC010900.2	6	5	5	10	0	5
AC010904.1	0	0	0	0	0	0
AC010967.1	0	0	0	0	0	0
AC010970.2	2518	7998	2739	26165	7449	8145
AC010975.2	0	0	0	0	0	0
AC010980.2	13.62	10.159	11	17.247	4.167	7
AC011043.1	4.297	13	6	30	3	12
AC011043.2	16.703	0	4	16	0	10
AC011225.1	0	0	0	0	0	0
AC011233.2	0	0	0	0	0	0
AC011242.5	0	0	0	0	0	0
AC011290.5	0	0	0	0	0	0
AC011295.1	0	0	0	0	0	0
AC011330.5	51.014	73.206	22.346	161.143	0	0
AC011380.8	1.881	0	0	3.149	0	4.044
AC011406.2	0	0	0	0	0	0
AC011431.1	0	0	0	0	0	0
AC011513.3	0	0	0	0	0	0
AC011515.2	0	0	0	0	0	0
AC011530.4	0	0	0	2.659	0	0
AC011742.3	0	0	0	0	0	0
AC011742.5	0	1	0	3	0	2
AC011753.6	0	0	0	0	0	0
AC011816.1	5	7	5	2	2	3
AC011933.2	1.02	3.07	2.045	1.021	0	0
AC011998.2	0	0	0	0	0	0
AC011998.4	0	0	0	0	0	0
AC011999.1	0	0	0	2	2	0
AC012065.5	0	0	0	0	2	0
AC012066.1	0	0	1.008	0	0	2.008
AC012075.1	0	0	0	0	0	0
AC012078.2	0	0	0	0	0	0
AC012306.2	0	0	0	0	0	0
AC012314.12	6751.62	12508.3	5518.84	14484.8	3820.99	6379.63
AC012314.19	0	0	0	0	0	0
AC012314.7	119.626	162.881	77.981	339.068	46.87	90.123
AC012354.8	0	0	0	0	0	0
AC012358.4	7	10	3	23	5	3
AC012362.3	0	0	0	0	0	0
AC012454.4	5.881	5.883	5.605	12.363	1.148	3.189
AC012493.1	0	0	0	0	0	0
AC012497.2	0	0	0	0	0	0
AC012501.3	0	0	0	0	0	0
AC012512.1	0	0	0	0	0	0
AC012513.4	0	0	0	0	0	0
AC012671.2	0	0	0	0	0	0
AC013262.1	0	0	0	0	0	0
AC013264.1	398.655	591.927	152.297	781.969	178.702	154.662
AC013267.1	9	5	3	17	1	5
AC013268.3	0	0	0	0	0	0
AC013268.4	0	0	0	0	0	0
AC013269.5	0	0	0	0	0	0
AC013271.3	0	0	0	0	0	0
AC013399.3	2.247	0	0	1.035	0	0
AC013403.13	0	1.041	0	0	0	0
AC013404.1	0	0	0	0	0	0
AC013410.1	0	0	0	0	0	0
AC013410.2	0	0	0	0	0	0
AC013429.4	0	0	0	0	0	0
AC013429.5	0	0	0	0	0	0
AC013439.4	1	1	0	3	0	1
AC013442.1	0	0	0	0	0	0
AC013444.1	0	0	0	0	0	0
AC013461.1	34.532	74.174	68.629	180.538	32.051	58.165
AC013467.1	0	0	0	0	0	0
AC013470.6	0	2	0	1.002	0	0
AC013470.8	0	0	0	0	0	0
AC013474.4	39.13	28.465	10	26.133	4	12.024
AC015688.3	0	0	0	0	0	1.594
AC015691.13	5.26	10.706	3.131	14.374	0	8.7
AC015818.6	0	0	0	0	0	0
AC015849.14	0	4.018	5.024	0	0	0
AC015922.5	0	0	0	0	0	0
AC015922.7	0	0	0	0	0	0
AC015936.3	0	0	0	0	0	0
AC015977.5	0	0	0	0	0	0
AC016292.3	0	0	0	0	0	0
AC016561.1	0	0	0	0	0	0
AC016577.1	17.589	13.251	7.435	29.477	14.086	6.349
AC016582.2	1	0	0	0	1	0
AC016629.7	0	2.336	0	0	0	3.302
AC016691.2	0	0	0	0	0	0
AC016694.2	0	0	0	0	0	0
AC016696.1	0	0	0	0	0	0
AC016700.4	0	0	0	0	0	0
AC016700.6	1.072	0	0	0	1.066	1.073
AC016712.1	12.225	15.081	10.019	36.953	10.477	7.115
AC016712.2	0	0	0	1	0	0
AC016716.1	0	0	1.002	0	0	0
AC016717.1	0	1	0	0	0	0
AC016724.6	1	5	0	1	0	2
AC016727.3	0	0	0	0	0	0
AC016734.2	1.102	1.055	0	0	0	0
AC016739.2	1.01	3.025	0	5.145	2.01	0
AC016772.4	1	3	7	0	3	10
AC016831.3	0	3	1	3	2	1
AC016831.5	0	1	1	0	0	3
AC016831.6	6	47	14	46	12	14
AC016894.1	3	2	2	12	3	1
AC016907.2	0	0	0	0	0	0
AC016908.1	0	0	0	0	0	0
AC016909.2	0	0	0	0	0	0
AC017019.1	0	0	0	0	0	0
AC017035.2	24	22	8	23	8	7
AC017078.1	0	0	0	0	0	0
AC017079.3	2	1	0	0	1	2
AC017079.4	0	0	0	2	0	0
AC017080.1	0	0	0	0	0	0
AC017081.2	0	0	0	0	0	0
AC017083.2	0	0	0	0	0	0
AC017104.4	5	5	0	4	0	0
AC018442.1	25	21	6	15	8	13
AC018463.4	0	0	0	0	0	0
AC018463.5	1.001	0	0	0	0	0
AC018634.9	0	0	2	0	0	0
AC018638.1	0	0	0	0	0	0
AC018641.7	0	0	0	1	0	0
AC018693.5	0	0	1	0	0	0
AC018696.1	0	0	0	0	0	0
AC018696.4	0	0	0	0	0	0
AC018712.2	0	0	0	0	0	0
AC018717.2	0	0	0	0	0	0
AC018735.1	1.007	0	0	0	0	0
AC018738.2	1.553	2.077	1.542	1.037	1.021	0.506
AC018755.16	0	0	0	0	0	2
AC018755.18	0	0	0	0	0	3.662
AC018804.6	5.274	0	4.446	3.958	0	8.264
AC018865.11	0	0	0	0	0	0
AC018865.5	0	0	0	0	0	0
AC018880.1	0	0	0	0	0	0
AC018880.2	0	0	0	0	0	0
AC018892.3	0	0	0	0	0	0
AC018892.8	0	0	0	0	0	0
AC019050.1	0	2.005	2.004	3.003	1.003	1.001
AC019070.1	0	0	0	0	0	0
AC019080.1	0	0	0	0	0	0
AC019084.7	0	0	0	0	1	0
AC019097.7	0	0	0	0	0	0
AC019109.1	3.583	6.103	0	3.023	3.559	1.005
AC019129.1	0	0	0	0	0	0
AC019172.2	0	0	0	0	0	0
AC019178.2	0	0	0	0	0	0
AC019178.3	0	0	0	0	0	0
AC019181.3	0	0	0	0	0	0
AC019185.2	0	0	0	0	0	0
AC019185.3	0	0	0	0	0	0
AC020550.7	3	11	10	8	2	9
AC020915.2	0	0	0	0	0	0
AC020983.5	0	0	0	1	0	0
AC021016.7	0	0	1	0	0	0
AC021021.1	0	1	0	0	0	0
AC021876.4	0	0	0	0	0	0
AC022153.1	1	0	0	2	0	1
AC022182.2	1.017	3.027	6.026	1.003	1.011	4.036
AC022210.2	3.005	5.002	0	5.009	0	0
AC023128.2	0	0	0	0	0	0
AC023271.1	0	0	0	0	0	0
AC023274.4	0	0	0	0	0	0
AC023274.6	0	0	0	0	0	0
AC023283.1	0	1.354	0	0	4.981	0
AC023347.2	0	0	0	0	0	0
AC023449.2	0	0	0	0	0	0
AC023491.2	0	0	0	0	0	1.002
AC023908.1	0	0	0	0	0	0
AC024060.1	0	0	0	2.45	0	1.873
AC024067.1	0	0	1	3	0	1
AC024082.3	0	0	0	0	0	0
AC024082.4	0	0	0	0	0	0
AC024162.2	0	0	0	0	0	0
AC024560.3	277.042	381.873	190.086	686.145	154.801	291.983
AC024592.12	21.863	48.9	4.369	27.565	18.7	26.649
AC024937.2	0	0	0	0	0	0
AC024937.4	0	0	0	0	0	0
AC024937.6	0	0	0	0	1.004	0
AC025016.1	0	0	0	0	0	0
AC025263.3	0	0	0	0	0	0
AC025335.1	53.554	104.178	44.155	122.968	39.864	70.48
AC025750.5	0	0	0	0	0	0
AC025750.7	0	0	0	0	0	0
AC026150.6	3	14.161	4	5	2	10
AC026185.1	0	0	0	0	0	0
AC026271.5	1.174	0	0	1.196	0	0
AC026348.1	227.525	365.883	117.503	322.787	78.616	134.345
AC026369.1	0	1	0	1	1	0
AC026954.6	4	4	2	5	1	2
AC027124.2	0	0	0	0	0	0
AC027124.3	0	0	0	0	0	0
AC027612.1	0	0	0	0	0	0
AC027612.3	5.025	18.109	17.346	18.276	11.058	8.075
AC027612.4	0	0	0	0	0	0
AC027612.6	7	3.512	1	5.008	2	3
AC027682.1	0	0	0	0	0	0
AC034198.7	0	0	0	0	0	0
AC037459.4	1.743	5.923	0	4.686	0	0
AC037482.2	0	0	0	0	0	0
AC053503.2	0	0	0	1	0	0
AC055876.1	0	0	0	0	0	0
AC060834.2	0	0	1	1.046	0	0
AC062016.1	0	0	0	0	0	0
AC062016.3	0	0	0	0	0	0
AC062022.1	0	0	0	0	0	0
AC063976.1	0	0	0	0	0	0
AC063976.2	0	0	0	0	0	0
AC063976.7	19.521	22.197	9.11	40.42	17.775	20.211
AC063979.1	0	0	0	0	0	0
AC064836.3	0	0	0	0	0	0
AC064850.4	0	2.002	1	1	3.012	3
AC064853.3	0	0	0	0	0	0
AC066692.3	0	0	0	0	0	0
AC067940.1	1	6	6	6	4	4
AC067945.3	4	16	7	10	7	12
AC068042.1	0	0	0	0	0	0
AC068044.1	2.001	10.071	7.009	2.003	3.002	1.006
AC068134.10	27.424	23.181	11.476	41.095	11.186	6.554
AC068135.1	0	0	0	0	0	0
AC068137.13	0	0	0	0	0	0
AC068279.3	1	0	0	2	1	0
AC068287.1	0	0	0	0	0	0
AC068491.3	0	0	0	1.192	0	1.002
AC068522.4	4.02	5.008	1.007	8.292	0	0
AC068533.7	13.148	25.618	20.966	35.316	10.136	8.731
AC068538.2	0	0	0	0	0	0
AC068657.2	0	0	0	0	0	0
AC068724.1	2	0	0	1	1	0
AC068831.11	0	1	0	0	0	0
AC068831.12	0	0	0	0	0	0
AC068831.17	1	1	1	3	0	0
AC068831.3	0	0	0	0	0	0
AC069154.4	0	0	0	0	0	0
AC069157.1	0	0	0	0	0	0
AC069213.4	0	0	0	0	0	0
AC069257.6	0	1	0	0	0	0
AC069282.6	0	0	0	0	0	0
AC069368.3	2.605	23.978	3.862	21.871	11.796	21.234
AC069513.1	0	0	0	0	0	0
AC069542.1	0	4.092	0	0	0	0
AC072052.7	1	1	0	1	0	0
AC072061.2	0	0	0	0	0	0
AC073052.1	87	172	123	196	80	94
AC073055.2	1	2	0	4	1	0
AC073063.10	0	1.003	0	4.022	1.011	1.004
AC073065.3	22.414	55.51	31.731	55.522	19.584	20.632
AC073069.2	0	0	0	1	0	0
AC073072.7	0	0	0	0	0	0
AC073091.2	0	0	0	0	0	0
AC073109.2	0	0	0	0	0	0
AC073135.2	0	0	0	0	0	0
AC073135.3	0	0	0	0	0	0
AC073135.4	0	0	0	0	0	0
AC073143.1	0	0	0	0	0	0
AC073150.6	1	0	0	1	0	0
AC073264.10	0	0	0	0	0	0
AC073264.6	0	4	0	1	0	0
AC073310.4	0	0	0	0	0	0
AC073325.2	0	0	0	0	0	0
AC073387.2	0	0	0	0	0	0
AC073410.1	5	10	5	11	1	7
AC073415.2	0	1	0	2	0	1
AC073464.11	0	0	0	0	0	0
AC073464.4	0	0	0	0	0	0
AC073464.6	0	0	0	0	0	0
AC073464.7	0	0	0	0	0	0
AC073465.1	0	0	0	0	0	0
AC073465.2	0	0	0	0	0	0
AC073465.3	0	0	0	0	0	0
AC073476.1	1.407	2.905	1.634	0	0	0
AC073551.1	1	5	1	4	0	2
AC073610.5	0	0	0	0	0	0
AC073621.2	0	0	0	0	0	0
AC073850.6	0	0	0	0	0	0
AC073869.2	0	0	0	0	0	0
AC073900.4	0	0	0	0	0	0
AC073987.2	0	0	0	0	0	0
AC074019.2	1.96	2.697	5.362	1.092	1.19	0
AC074117.13	0	0	0	0	1	2
AC074121.4	0	0	0	0	0	0
AC074141.1	0	0	0	0	0	0
AC074141.3	18.775	27.411	7.091	18.963	5.026	19.81
AC074290.1	0	0	0	0	0	0
AC074338.4	10	15	10	31	4	5
AC074338.5	0	1	0	1	0	0
AC074367.1	5	5	1	6	0	2
AC074375.1	0	0	0	0	0	0
AC078899.1	0	0	0	1.009	0	0
AC078899.3	0	0	0	0	0	0
AC078899.4	0	0	0	0	0	0
AC078974.2	0	0	0	0	0	0
AC079112.1	0	0	0	2	1	0
AC079150.2	0	0	0	0	0	0
AC079199.2	0	0	0	1	2	0
AC079248.1	0	0	0	0	0	0
AC079250.1	2.177	4.347	1.062	6.706	0	0
AC079305.5	0	0	0	0	0	0
AC079325.5	0	0	0	0	0	0
AC079354.6	0	0	0	0	0	0
AC079395.1	0	0	0	0	0	0
AC079448.1	0	0	0	0	0	0
AC079741.2	0	0	0	1	0	0
AC079753.4	4.373	9.322	3.019	3.645	4.135	0
AC079767.3	0	0	0	0	0	0
AC079776.2	0	0	0	0	0	0
AC079776.4	0	0	0	0	0	0
AC079776.6	0	0	0	0	0	0
AC079780.3	0	0	0	0	0	0
AC079781.5	0	0	0	0	0	0
AC079781.7	0	0	0	0	0	0
AC079781.8	3	1	0	1	0	1
AC079807.1	0	0	0	0	0	0
AC079809.2	0	0	0	0	0	0
AC079834.1	0	0	0	0	0	0
AC079922.2	0	1.002	0	1.004	0	0
AC079987.2	0	0	0	0	0	0
AC080002.1	0	0	0	0	0	0
AC080125.1	0	0	0	0	0	0
AC083760.1	0	0	0	0	0	0
AC083822.2	0	0	0	0	0	0
AC083855.5	1	0	1	2	1	0
AC083862.6	0	1	0	0	0	0
AC083863.5	0	0	0	0	0	0
AC083873.4	0	1.007	0	1.015	0	0
AC083875.2	0	0	0	0	0	0
AC083899.1	10.23	7.683	8.567	13.865	5	6.06
AC083899.3	12.067	46.267	8.491	44.508	11.103	19.866
AC083939.1	0	0	0	0	0	0
AC084121.14	0	0	0	0	0	0
AC084121.17	0	0	0	0	0	0
AC084219.2	2.35	6.412	0	12.619	1.756	0
AC084290.2	0	0	0	0	0	0
AC087163.2	0	0	0	0	0	0
AC087163.3	1	0	0	1	0	0
AC087499.4	0	0	0	0	0	0
AC087499.5	0	0	0	0	0	0
AC087499.7	0	0	0	0	0	1
AC087499.8	0	0	0	0	0	0
AC087499.9	0	0	0	0	0	0
AC087650.1	0	0	0	0	0	0
AC090018.1	0	0	0	0	0	0
AC090094.1	25.019	43.631	10.271	43.159	0	0
AC090283.3	0	0	0	0	0	0
AC090286.2	5	8	0	8	2	3
AC090453.1	0	0	0	0	0	0
AC090498.1	0	0	0	0	0	0
AC090505.5	0	0	0	0	0	0
AC090602.2	0	3.001	1	0	0	0
AC090625.1	0	0	0	0	0	0
AC090774.2	0	0	0	0	0	0
AC090804.1	1.003	2.007	0	1.001	0	0
AC090945.1	7	10	6	8	7	4
AC090954.5	0	0	0	0	0	0
AC090955.5	0	0	0	0	0	0
AC090958.1	4.982	0	0	0	4.936	0
AC090958.5	0	1	0	3	1	0
AC090960.1	0	0	0	0	0	0
AC091069.1	0	0	0	0	0	0
AC091304.1	0	0	0	0	0	0
AC091492.2	0	0	0	0	0	0
AC091493.1	1.005	3.047	1.006	4.25	0	0
AC091633.2	3	7	2	4	6	5
AC091654.7	0	0	0	0	0	0
AC091813.2	0	0	0	0	0	0
AC092013.1	0	0	0	0	0	0
AC092066.6	0	0	1	7	0	3
AC092106.1	0	0	0	0	0	0
AC092106.2	0	0	0	0	0	0
AC092155.1	1.019	0	0	1.024	0	0
AC092162.2	0	0	0	0	0	0
AC092170.1	0	0	0	0	0	0
AC092421.1	0	0	0	0	0	0
AC092566.1	0	0	0	0	0	0
AC092568.1	0	0	0	0	0	0
AC092569.2	0	0	0	0	0	0
AC092570.1	0	0	0	0	0	0
AC092570.3	0	0	0	0	0	0
AC092570.4	0	0	0	0	0	0
AC092573.2	1	0	0	0	0	0
AC092578.1	0	0	0	0	0	0
AC092580.1	0	0	0	0	0	0
AC092580.2	0	0	0	0	0	0
AC092601.1	0	0	0	0	0	0
AC092610.12	1	0	0	1	0	0
AC092628.3	0	0	0	0	0	0
AC092638.1	0	0	0	0	0	0
AC092638.2	0	0	0	0	0	0
AC092641.2	0	0	0	0	0	0
AC092642.1	0	0	0	0	0	0
AC092646.1	0	0	0	0	0	0
AC092646.2	0	0	0	0	0	0
AC092651.1	0	0	0	0	0	0
AC092664.1	0	0	0	0	0	0
AC092798.2	1	0	0	0	0	0
AC092835.2	10	17	19	40	13	18
AC092933.3	0	0	0	1	0	0
AC092933.4	5.502	5.598	6.496	13.088	1.032	4.814
AC093063.2	2	0	0	0	0	0
AC093084.1	0	0	0	0	0	0
AC093106.4	0	0	0	0	0	0
AC093106.6	0	0	0	0	0	0
AC093107.7	0	0	0	0	0	0
AC093142.2	0	0	0	0	0	0
AC093162.3	0	0	0	0	0	0
AC093162.5	0	2	1	0	2	2.095
AC093166.1	0	0	0	0	0	0
AC093166.2	0	0	0	0	0	0
AC093166.3	0	1	0	0	0	0
AC093166.4	0	0	0	0	0	0
AC093323.3	324.976	544.846	211.786	695.349	223.968	317.245
AC093616.4	8.357	15.571	37.6	198.98	29.798	63.535
AC093642.5	69.014	119.468	67.608	75.633	30.122	54.813
AC093698.1	0	0	1	0	0	0
AC093698.4	0	0	0	0	0	0
AC093716.1	0	0	0	0	0	1
AC093724.2	0	0	0	0	0	0
AC093787.1	0	0	0	0	0	0
AC093826.1	3.607	5.41	2.073	11.812	3.538	2.452
AC093838.4	529.145	1641.44	477.131	1344.42	896.739	977.411
AC093850.1	0	0	0	0	0	0
AC093899.3	1	0	1	1	0	0
AC094019.4	0	0	0	0	0	0
AC096553.5	0	0	0	0	0	0
AC096579.13	0	0	0	0	0	0
AC096582.8	0	0	0	0	0	0
AC096582.9	1	1	0	1	1	1
AC096649.1	0	0	0	1	0	0
AC096664.1	0	0	0	0	0	0
AC096664.2	0	0	0	0	0	0
AC096775.2	0	0	0	0	0	0
AC096921.2	0	1	0	1	0	0
AC097359.2	0	0	0	0	0	0
AC097374.2	0	1	0	0	2	3
AC097463.1	0	0	0	0	0	0
AC097463.2	0	0	0	0	0	0
AC097499.2	0	0	0	0	0	0
AC097523.1	1.006	0	0	0	0	1.005
AC097523.3	0	0	0	0	0	0
AC097533.1	0	0	0	1.074	0	0
AC097711.1	0	2.002	0	5.011	0	3.002
AC097713.5	0	0	0	0	0	0
AC097721.1	1	0	0	2	0	1
AC098592.6	0	0	0	0	0	0
AC098592.7	0	0	0	0	0	0
AC098614.1	0	1	0	0	0	0
AC098614.2	2.045	2.025	0	14.615	8.507	3.032
AC098614.3	1	0	0	0	0	0
AC098784.1	0	0	0	0	0	0
AC098817.5	0	0	0	0	0	0
AC098824.6	0	0	0	0	0	0
AC098826.4	0	0	0	0	0	0
AC098826.5	0	0	0	0	0	0
AC098828.3	0	0	0	0	0	0
AC098831.4	0	0	0	0	0	0
AC099535.4	1	6.001	1	3	1	0
AC099799.1	0	0	0	0	0	0
AC103563.2	0	0	0	0	0	0
AC103563.3	0	0	0	0	0	0
AC103563.4	1	0	0	1	0	0
AC103563.5	0	1	2	1	0	0
AC103563.6	0	0	0	0	0	0
AC103563.7	0	0	0	0	0	0
AC103564.6	0	0	0	0	0	0
AC104058.1	4	10	2	1	3	3
AC104076.2	0	0	0	0	0	0
AC104131.1	0	0	0	0	0	0
AC104297.1	0	0	0	0	0	0
AC104304.4	0	0	0	0	0	0
AC104306.1	0	0	0	1	1	0
AC104306.4	0	0	0	0	0	0
AC104308.2	0	0	0	0	0	0
AC104389.28	7.03	9.45	10.564	13.846	5.39	3.747
AC104389.31	0	0	0	0	0	0
AC104389.32	0	0	0	0	0	0
AC104451.2	0	0	0	9.386	0	0
AC104532.2	0	1.506	0	0	1.793	0
AC104534.3	0	3.431	0	0	0	2.955
AC104634.3	0	0	0	0	0	0
AC104651.2	0	0	0	0	0	0
AC104651.3	0	0	0	0	0	0
AC104698.2	1	1	1	1	3	0
AC104772.1	0	0	0	0	0	0
AC104843.3	1	0	0	1	0	0
AC104843.4	0	0	0	0	0	0
AC104978.1	0	0	0	0	0	0
AC105339.1	1.006	2.034	0	4.394	2.046	2.151
AC105342.1	0	0	0	0	0	0
AC105399.2	0	0	0	0	0	0
AC105402.2	0	0	0	0	0	0
AC105402.3	0	1.025	3.381	4	3	1
AC105443.2	0	0	0	0	0	0
AC106883.1	0	0	0	0	0	0
AC106901.1	0	0	0	0	0	0
AC107072.2	0	2	3.004	0	0	0
AC107083.1	0	0	0	0	0	0
AC107399.1	0	0	0	0	0	0
AC107982.4	0	4.132	0	0	0	0
AC107983.4	1.553	0	1.542	1.037	1.021	0.506
AC108032.1	0	0	0	0	0	0
AC108039.1	0	0	0	0	0	0
AC108039.3	0	0	0	0	0	0
AC108051.3	1	0	0	0	0	0
AC108059.1	0	0	0	0	0	0
AC108059.2	0	0	0	0	0	0
AC108059.4	0	0	0	0	0	0
AC108448.2	1	1	0	0	0	0
AC108463.2	0	0	3	7	1	1
AC108479.2	0	0	0	1.018	0	0
AC108868.3	0	0	3.448	5.516	3.164	4.431
AC108938.3	0	0	0	0	0	0
AC108938.5	0	0	1.647	0	0	1.132
AC109631.1	0	1	0	2	0	0
AC109638.1	0	0	0	0	0	0
AC109815.2	0	0	0	0	0	0
AC109829.1	2	0	0	0	2	0.001
AC110299.5	0	0	0	1	0	0
AC110620.1	0	0	0	0	0	0
AC110754.3	0	0	0	0	0	0
AC110926.4	20.746	14.331	11.016	43.879	12.299	14.777
AC111155.1	0	0	0	1.001	0	0
AC111200.2	11.563	12.418	3.2	11.436	4.086	8.191
AC111200.7	0	0	0	1	0	0
AC112198.1	0	0	0	0	0	0
AC112220.2	0	0	0	0	0	0
AC112229.1	0	0	0	0	0	0
AC112229.6	0	0	0	0	0	0
AC112497.1	0	0	0	0	0	0
AC113404.1	0	0	1.583	0	0	0
AC113618.2	0	0	0	0	0	0
AC114737.3	3	2	0	1	0	0
AC114755.2	0	0	0	0	0	0
AC114755.3	0	0	0	0	0	0
AC114755.4	0	0	0	0	0	0
AC114755.5	0	0	0	0	0	0
AC114755.7	0	0	0	0	0	0
AC114760.1	0	0	0	0	0	0
AC114776.1	0	0	0	0	0	0
AC114783.1	0	0	0	0	0	0
AC114812.10	0	0	0	0	0	0
AC114812.5	0	0	0	0	0	0
AC114812.9	2	4	3	3	2	4
AC114814.2	0	0	0	0	0	0
AC114973.1	0	0	0	0	0	0
AC115115.4	0	0	0	1	0	0
AC115283.1	0	0	0	0	0	0
AC115617.2	4.037	0	1.006	6.065	0	0
AC116050.1	0	0	0	0	0	0
AC117490.2	0	0	0	0	0	0
AC117947.1	0	0	0	0	0	0
AC119403.1	0	1	0	0	0	0
AC121251.1	0	0	0	0	0	0
AC123900.2	0	0	0	0	0	0
AC124914.3	0	0	3	1	0	1
AC124944.4	0	0	0	0	0	0
AC125232.1	336.196	784.945	495.763	1123.32	443.895	732.438
AC125238.2	0	0	0	0	0	0
AC125238.3	0	0	0	0	0	0
AC125634.1	0	0	1	0	0	0
AC126365.1	0	1	1	0	0	0
AC126544.4	0	2.781	0	7.559	3.338	2.388
AC127070.1	116.951	216.293	66.598	257.759	82.397	112.348
AC127383.1	0	0	0	0	2	0
AC127391.3	0	0	0	0	0	0
AC128677.3	0	0	0	0	0	0
AC129778.2	0	2.449	0	1	0	2.023
AC130360.7	0	0	0	0	0	0
AC130360.8	0	0	0	0	0	0
AC130464.1	0	0	0	0	0	0
AC130709.1	0	0	0	1	0	0
AC131056.6	0	0	0	0	0	0
AC131097.4	0	0	0	0	0	0
AC132008.1	2	1	0	2	0	0
AC132479.4	0	0	0	0	0	0
AC133104.2	0	0	0	0	0	0
AC133141.1	0	0	0	0	0	0
AC133551.1	0	0	2	0	0	0
AC133644.3	0	0	0	2.816	1	0
AC133965.1	0	0	0	1.24	0	3
AC134915.1	0	0	0	0	0	0
AC135999.2	0	0	0	0	0	0
AC136289.1	6	19	6.015	10.057	8.009	10
AC136352.1	0	0	0	0	0	0
AC136352.2	0	0	0	0	0	0
AC136352.3	2.095	9.965	0	0	0	0
AC136612.1	0	0	0	2	0	0
AC136616.1	0	0	0	1	0	0
AC136616.2	0	0	0	0	0	0
AC136616.3	0	0	0	0	0	0
AC136896.2	0	0	0	0	0	0
AC137527.2	0	0	0	0	0	0
AC137675.1	0	0	0	0	0	0
AC138035.3	0	0	0	0	0	0
AC138472.4	0	0	0	0	0	0
AC138517.4	1.026	0	0	5.147	0	1.01
AC138517.5	0	0	0	0	0	0
AC138517.6	16	29.02	11	17	12	19.017
AC138623.1	0	0	0	0	0	0
AC138645.1	0	0	0	0	0	0
AC138645.2	0	4.192	0	0	0	2.547
AC138647.1	0	0	0	0	0	0
AC138649.1	0	0	0	0	0	0
AC138744.2	0	1	0	0	0	0
AC138969.4	442.587	545.625	163.807	1022.98	277.602	607.83
AC139085.2	0	0	0	0	0	0
AC139103.1	0	0	0	0	0	0
AC139143.2	0	0	0	0	0	0
AC139712.1	0	0	0	0	0	0
AC139712.2	0	0	0	0	0	0
AC140076.1	0	0	0	0	0	0
AC140725.7	0	0	0	0	1	0
AC140725.8	0	0	0	0	0	0
AC141272.1	0	0	0	0	0	0
AC141586.5	24.367	61.461	19.767	76.35	29.686	32.556
AC142525.1	0	0	0	0	0	0
AC144530.1	0	1	0	2.002	0	1
AC144568.4	0	3	1	1	1	0
AC144838.2	0	0	0	0	0	0
AC144838.3	0	0	0	0	0	0
AC145141.1	6.442	0	0	0	1.204	5.084
AC145212.1	22.701	16.929	13.26	57.767	12.155	15.206
AC145212.2	30.162	14.181	7.888	55.846	4.672	19.161
AC151960.1	0	0	0	0	0	0
AC152010.1	0	0	0	0	0	0
AC159540.14	96	170	100	141	47	76
AC171558.1	0	0	0	0	0	0
AC171558.2	0	0	0	0	0	0
AC171558.3	0	0	0	0	0	0
AC213203.1	0	0	0	0	0	0
AC226119.4	0	1	0	0	0	1
AC226150.3	0	0	0	0	0	0
AC231657.1	0	1	0	1	0	0
AC233755.1	0	0	0	0	0	0
AC233755.2	0	0	0	0	0	0
AC236040.1	0	0	0	0	0	0
AC240274.1	188.936	203.945	175.666	191.072	37.727	129.433
AC243587.1	0	0	0	0	0	0
AC243734.1	0	0	0	5.614	0	0
AC243756.1	3.347	0	0	0	0	0
AC243790.1	0	0	0	0	1	0
AC244489.1	0	201.372	0	0	91.935	0
AC254560.1	0	0	3.163	0	0	7.936
AC254788.1	0	3.339	0	0	0	0
AC254952.1	0	0	0	0	0	0
AC255361.1	0	0	0	0	0	0
ACAA1	529.267	699.09	281.899	907.999	221.159	363.175
ACAA2	234.775	271.347	236.672	776.89	144.686	261.777
ACACA	510.81	939.217	389.288	1231.07	486.688	588.643
ACACB	437.811	814.873	249.315	841.586	324.146	469.12
ACAD10	232.411	360.215	133.064	644.867	146.664	230.457
ACAD11	591.554	937.281	393.863	1647.17	423.014	626.757
ACAD8	278.602	401.583	263.789	894.689	169.104	386.087
ACAD9	324.021	529.025	194.473	711.844	237.011	308.12
ACADL	4	8	2	7	2	4
ACADM	114.009	214.953	110.007	397	64.915	123.031
ACADS	94	185.001	78	306	90	133
ACADSB	458	742.481	439.883	1261.8	330.131	443.276
ACADVL	1060	1759	1086	3373	713.999	1297
ACAN	7.067	11.328	0	18.121	5.827	3.113
ACAP1	2078.79	3524.74	1594.13	6602.01	1484.35	2604.92
ACAP2	1365.76	2639.12	1413.1	5253.89	1143.42	1772.18
ACAP3	234.998	504	203.024	777.056	236.023	364.008
ACAT1	174.511	300.094	188.154	486.027	122.497	182.46
ACAT2	262	513.009	236	822.999	259.199	398
ACBD3	616	1812	982	1831	779	1114
ACBD4	119.221	292.067	60.078	359.666	103.031	124.039
ACBD5	625.489	1167.22	600.267	2069.01	538.607	773.697
ACBD6	365.357	712.445	257.697	865.578	236.108	305.868
ACBD7	29.966	59.849	23.391	33.809	27.454	44.936
ACCS	172	150.001	68	451	55	159
ACCSL	0	0	0	1	2	0
ACD	211	336	171	667	190.001	212.001
ACE	31.066	61.917	40.919	12.168	8.168	11.152
ACE2	0	1	0	0	0	1
ACE3P	0	0	0	0	0	0
ACER1	11.404	31.449	13.568	33.898	8.016	15.049
ACER2	23	65	20	65	20	34
ACER3	156.78	278.804	143.225	473.78	97.573	124.353
ACHE	0	4	4	1	2	1
ACIN1	2832.25	5677.91	2673.38	6224.86	2596.08	3545.4
ACKR1	0	0	0	0	0	0
ACKR2	26.613	52.633	26.18	52.394	21.606	28.339
ACKR3	7	10	10	21	7	7
ACKR4	4	6	1	7	2	5
ACLY	697	1012	547.001	2286	556.999	863
ACMSD	0	0	0	0	0	0
ACO1	88.012	210.633	95.195	207.898	73.916	86.532
ACO2	549.999	1119.84	455.999	1533	545.999	789
ACOD1	0	0	0	0	0	0
ACOT1	19.749	21.094	8.132	38.69	10.668	6.878
ACOT11	257.347	394.054	206.371	550.687	191.306	236.13
ACOT12	2	4	0	3	0	2
ACOT13	28.643	57.137	18.762	131.431	17.237	32.62
ACOT2	52.678	134.906	82.076	311.407	87.333	106.123
ACOT4	35.126	58.973	37.218	63.058	25.171	18.523
ACOT6	0	0	0	1	0	0
ACOT7	18	48.999	30	102.874	33	32
ACOT8	160.001	290.999	100.999	470.028	150	231.001
ACOT9	190.481	337.358	261.13	1434.82	512.536	645.672
ACOX1	394.206	684.396	321.088	1222.55	320.885	418.442
ACOX2	0	0	1	0	0	0
ACOX3	73	130.999	60.999	283	64.999	99.001
ACOXL	26.185	67.408	18.636	64.757	21.392	36.53
ACP1	797	1784	820.001	2662	865	1177
ACP2	96.999	231.002	92	323	82.001	108
ACP5	138.999	210	110	530.001	63	209
ACP6	82.551	125.6	50.193	247.134	46.129	90.618
ACP7	33.235	47.028	22.373	47.528	15.388	25.008
ACPP	12.004	34.025	14	38.623	14.203	14.01
ACPT	0	0	0	1	0	0
ACR	0	0	0	0	0	0
ACRBP	7	15	6	17	6	18
ACRC	123.957	212.42	89.141	210.166	118.294	101.033
ACRV1	0	0	0	0	0	0
ACSBG1	38.145	56.691	27.821	60.568	23.316	25.42
ACSBG2	0	0	0	0	0	0
ACSF2	77	100.403	54	313.277	59.001	103.999
ACSF3	621.098	1086.7	376.921	1155.01	430.405	648.974
ACSL1	159.168	418.269	418.03	614.457	239.139	514.313
ACSL3	378.001	1263	688	864.999	484.001	695
ACSL4	415.001	990.998	699	2185	555	885
ACSL5	320.999	488	357	1532	281.999	523
ACSL6	420.859	948.797	350.829	387.963	126.747	161.357
ACSM1	3	9	5	2	1	3
ACSM2A	14.992	52.484	44.581	41.095	12.908	33.652
ACSM2B	38.872	55.1	25.883	95.492	27.677	35.415
ACSM3	121.603	231.165	102.796	232.76	69.307	98.504
ACSM4	0	0	0	0	0	0
ACSM5	1	0	2	2.025	0	1
ACSM5P1	0	1	0	0	0	0
ACSM6	5.11	5.027	6.086	15.148	5.335	4.038
ACSS1	416.256	592.061	377.081	990.402	287	409.295
ACSS2	148.102	252.17	82.004	340.215	90.069	136.036
ACSS3	4	6.04	2.016	9.175	5	3.009
ACTA1	2	6	1	5	4	0
ACTA2	24.526	36.874	13.968	143.225	28.003	40.993
ACTB	2376.54	3029.4	933.47	6106.24	1108.96	1759.92
ACTBL2	0	0	0	0	0	0
ACTBP1	0	0	0	0	0	0
ACTBP11	0	0	0	0	0	0
ACTBP12	0	0	0	0	0	0
ACTBP13	9.114	5.053	3.028	18.68	3.035	8.097
ACTBP14	1	1	0	3	3	2
ACTBP2	0	0	0	0	0	0
ACTBP6	0	0	0	1	0	0
ACTBP7	0	3	0	2	0	1
ACTBP8	0	0	0	0	0	0
ACTBP9	0	0	0	0	0	0
ACTC1	0	0	0	1	0	0
ACTG1	7158.31	13160.7	4822.28	27271.5	7836.43	10111.7
ACTG1P1	1	3	1	4	2	2
ACTG1P10	0	4	0	0	2	0
ACTG1P11	0	0	0	0	0	0
ACTG1P12	0	2	3	3	2	1
ACTG1P13	0	0	0	0	0	0
ACTG1P14	26	57	29	47.002	31	34
ACTG1P15	0	0	0	0	0	0
ACTG1P16	1	1	0	1	0	1
ACTG1P17	17.965	14.317	11.46	37.353	14.298	11.282
ACTG1P18	0	0	0	0	0	0
ACTG1P19	0	0	0	0	0	0
ACTG1P20	27.023	34	21	65.043	22	33
ACTG1P21	0	0	2	1	0	2
ACTG1P22	0	0	0	0	0	0
ACTG1P23	0	0	0	0	0	0
ACTG1P24	0	0	0	1	1	2
ACTG1P3	35	54	27	66.005	21	31
ACTG1P4	0	0	0	0	0	0
ACTG1P9	8.694	15.892	3.006	26.239	8.12	8.731
ACTG2	4.449	9.735	4.621	12.489	3.354	4
ACTL10	4	13	9	49	6	6
ACTL6A	247.928	358.271	174.665	692.987	151.277	237.647
ACTL6B	0	0	0	0	0	0
ACTL7A	0	0	0	0	0	0
ACTL7B	3	6	1	2	5	4
ACTL8	0	0	0	0	0	0
ACTL9	0	0	0	0	0	0
ACTN1	1461.43	2711.96	453.735	1393.2	579.802	825.839
ACTN2	3	2	1	0	2	0
ACTN3	1	6	5	8	3	2
ACTN4	228.999	672.803	555.634	2570	882.382	1042.31
ACTN4P1	0	0	0	0	0	0
ACTN4P2	0	0	0	0	0	0
ACTP1	0	0	0	0	0	0
ACTR10	254.981	560.716	272.498	843.511	289.335	416.625
ACTR1A	445.918	814.054	543.138	1410.96	410.999	678.126
ACTR1B	869.001	1437	498	3059	748	1019
ACTR2	2702	5265	2972	7897.99	2360	3299
ACTR3	1700.35	3528.51	2152.84	6320.76	1708.33	2461.53
ACTR3B	83.398	177.546	83.776	173.138	66.443	85.857
ACTR3BP1	0	0	0	0	0	0
ACTR3BP2	0	0	0	0	0	0
ACTR3BP3	0	0	0	0	0	0
ACTR3BP4	0	0	1	0	0	0
ACTR3BP5	0	0	0	0	0	0
ACTR3BP6	0	0	0	0	0	0
ACTR3C	58.545	103.503	41.157	119.005	54.186	76.363
ACTR3P2	0	0	0	0	0	0
ACTR3P3	0	0	0	0	0	0
ACTR5	276.64	446.612	302.766	666.681	146.583	407.194
ACTR6	349.691	733.532	366.711	1150.64	400.129	537.552
ACTR6P1	0	0	0	0	0	0
ACTR8	313	505	287	883	210.001	411
ACTRT1	0	0	0	0	0	0
ACTRT2	0	0	0	0	0	0
ACTRT3	1	2	1	5	1	1
ACVR1	100	175.998	87	509.999	128.001	171
ACVR1B	175.051	343.999	131	217.001	85	168
ACVR1C	162	436	161	129	42	74
ACVR2A	202.152	423.19	336.549	323.21	100	144.116
ACVR2B	247.97	313.517	155.726	482.342	54.287	235.826
ACVRL1	16.047	20.374	11.168	21.302	8.231	13.126
ACY1	41.657	69.749	22.135	70.12	22.679	16.85
ACY3	0	2	0	1	1	0
ACYP1	33	49.001	21.001	138.999	26	18
ACYP2	123.65	265.162	79.944	253.892	75.229	83.225
AD000091.3	0	0	0	4	0	0
AD000671.6	37.557	21.67	19.144	100.022	19.694	19.847
ADA	195.998	445.999	161	397.001	86	130
ADAD1	2	0	0	0	0	1
ADAD1P2	0	0	0	0	0	0
ADAD2	3	5.002	2	9	1	5
ADAL	50.138	83.734	35.539	145.81	42.815	44.428
ADAM10	1274.11	2142.64	1167.85	4191.68	1200.28	1637.27
ADAM11	14	16	3	20	5	9
ADAM12	16	39	22	205.999	90	77
ADAM15	97.002	144.143	94.001	521.163	102.094	176.765
ADAM17	552.938	921.264	676.904	2022.83	547.689	893.113
ADAM18	1	4	1	3	2	0
ADAM19	190	392.001	413	869	187	510
ADAM1A	0	0	0	0	0	0
ADAM1B	23.482	29.027	35.471	51.138	24	39.019
ADAM2	0	0	0	0	0	0
ADAM20	10	17	6	8	3	5
ADAM20P1	7	7	3	7	4	5
ADAM20P2	0	0	0	0	0	0
ADAM20P3	0	0	0	0	0	0
ADAM21	0	0	0	0	0	0
ADAM21P1	0	0	0	0	0	0
ADAM22	49	94.001	49.001	86	22.001	38.999
ADAM23	121	121.999	101	10	0	2
ADAM24P	0	0	0	0	0	0
ADAM28	19	38.064	30	45	13	59
ADAM29	2.097	7.209	1.022	12.15	1	8
ADAM30	0	0	0	0	0	0
ADAM32	761.635	1267.57	743.824	1203.97	521.494	688.062
ADAM33	12.371	19.162	6.505	21.007	5.066	8.102
ADAM3A	5.168	7.901	6.13	3.327	2.103	5.314
ADAM3B	0	1	0	1	0	0
ADAM5	0	0	0	0	0	0
ADAM5P	1.027	2.047	6.114	7.054	1.019	3.053
ADAM6	0	0	0	2	0	0
ADAM7	0	0	0	0	0	0
ADAM8	399.001	875.999	676.999	1579	308	505.001
ADAM9	109.999	176.001	214	388.999	131	217
ADAMDEC1	1	1	0	1	0	1
ADAMTS1	6.97	16.168	7.468	14.824	7.146	14.667
ADAMTS10	330.999	678.001	287.999	538.999	162	259
ADAMTS12	1	1	0	1	0	0
ADAMTS13	20	21	4	32	8	9
ADAMTS14	0	0	0	0	0	1
ADAMTS15	1	0	0	2	0	3
ADAMTS16	9	7	2	10	2	3
ADAMTS17	145.017	351.847	91.969	202.713	76.586	84.127
ADAMTS18	0	0	0	1	0	0
ADAMTS19	0	0	0	0	0	0
ADAMTS2	9.331	11.851	11.246	30.044	11.776	11.089
ADAMTS20	1	0	1	0	0	0
ADAMTS3	0	0	0	10	4	5
ADAMTS4	84.518	147.868	85.081	230.727	63.245	117.559
ADAMTS5	0	0	0	0	0	0
ADAMTS6	93	288	84	81	38	42
ADAMTS7	1	2	0	1	0	0
ADAMTS7P1	11.717	11	3	15	2	5
ADAMTS7P3	0	0	0	0	0	1
ADAMTS7P4	8.791	18.927	8.514	35.37	7.503	7.502
ADAMTS8	0	1	1	0	2	1
ADAMTS9	8	16	13	13	11	5
ADAMTSL1	0	0	0	0	0	0
ADAMTSL2	12.666	7.428	9.327	22.099	4.199	11.443
ADAMTSL3	361.973	592.204	341.271	601.65	206.001	270.793
ADAMTSL4	14.403	11.485	5.487	19.499	2.082	12.311
ADAMTSL5	20.332	39.056	19.35	53.398	18.457	25.311
ADAP1	23.001	76.001	38.999	86.999	15.292	47
ADAP2	6.151	13.138	9.144	17.191	9.757	16.319
ADAR	4561.64	9012.76	4370.5	13316.4	4215.18	6023.44
ADARB1	348.277	649.286	273.777	926.182	218.337	378.07
ADARB2	15.15	56.157	8.339	39.429	21.208	18.01
ADAT1	251.605	363.172	168.758	1050.16	262.48	350.555
ADAT2	293.075	503.746	169.995	1109.82	306.678	404.563
ADAT3	9	21.974	5.415	30	15.396	14.665
ADCK1	31.119	60.295	12.156	97.516	21.086	24.056
ADCK2	198.001	375	129	511.999	150	203
ADCK5	32	113.001	26	149	53	75
ADCY1	5.026	7.017	2.003	11.037	6.047	4.019
ADCY10	14	13.999	10	39	11	9
ADCY10P1	157.513	353.255	128.755	330.628	120.903	185.326
ADCY2	70.692	84.949	61.379	71.994	25.319	60.299
ADCY3	175	313	143	981.001	212.999	392
ADCY4	31.039	79.579	55.682	140.234	52.563	84.237
ADCY5	0	0	0	1	0	0
ADCY6	15.713	31.674	13.777	28.588	14.12	12.485
ADCY7	1505	1721.05	862.618	5416.76	962.275	1556.83
ADCY8	0	0	0	0	0	0
ADCY9	102.093	188.692	97.281	136.69	35.18	69.241
ADCYAP1	0	0	0	0	1	0
ADCYAP1R1	1.013	4.291	2.122	0	0	3.003
ADD1	1841.39	3115.7	1386.48	6351.56	1401.89	2334.51
ADD2	34.224	272.968	33.385	38.546	13.104	21.347
ADD3	5331.42	9555.4	4175.28	12312.4	2829.93	4904.27
ADGB	8.744	18.117	26.001	37.834	8.679	19.217
ADGRA1	0	0	0	0	0	0
ADGRA2	1	2	1	1	1	3
ADGRA3	96.339	171.576	74.122	34.738	10.139	17.094
ADGRB1	5.445	28.831	14	7.664	18	25
ADGRB2	5	13	9	28	9	13.001
ADGRB3	0	0	1	0	0	0
ADGRD1	49.465	87.495	29.023	81.935	29.532	47.563
ADGRD2	22.882	36.821	16.33	48.73	17.517	25.296
ADGRE1	123.835	188.282	75	52.902	18	25
ADGRE2	164.541	371.787	97.699	249.85	54.569	111.361
ADGRE3	0	0	0	1	0	1
ADGRE4P	77.578	234.573	18.949	30.366	0	13.018
ADGRE5	1368.98	4810.3	2732.2	2522.35	1846.73	2134
ADGRF1	152.647	813.388	207.562	258.619	186.989	251.427
ADGRF2	4.129	6.233	4.086	9.153	1.01	2.069
ADGRF3	18.02	40	12	98.001	26	25
ADGRF4	0	3	1	0	0	0
ADGRF5	0	0	0	0	0	1
ADGRF5P1	9	7	3	8	2	9
ADGRF5P2	0	0	0	0	1	0
ADGRG1	36.244	81.289	213.871	48.73	8.44	43.161
ADGRG2	13.58	34.46	15.568	30.947	9.189	18.71
ADGRG3	0	1	7	0	0	4
ADGRG4	10.029	18	6	9.037	6	5.013
ADGRG5	4	10	31	18	4	7
ADGRG6	2	5	5	0	2	2
ADGRG7	0	0	0	0	0	0
ADGRL1	204.001	399	98.001	224	99.999	135
ADGRL2	2	3	3	3	1	0
ADGRL3	0	2	0	0	0	0
ADGRL4	0	0	0	0	0	0
ADGRV1	13.005	28.451	11.965	37.874	17.979	16.514
ADH1A	0	0	0	0	0	0
ADH1B	0	6.264	4.013	6.136	6.062	3.014
ADH1C	0	0	0	0	0	0
ADH4	28.582	45.795	26.957	39.715	25.829	32.377
ADH5	719.744	1352.36	643.752	2232.06	613.605	926.57
ADH5P2	0	0	0	0	0	0
ADH5P3	0	0	0	0	0	0
ADH5P4	1.006	1.007	1.006	0	0	0
ADH6	0	1	1	2	0	2
ADH7	13.791	10.62	10.181	22.735	19.164	9.112
ADHFE1	124.058	172	97	424.926	84	121.999
ADI1	585.165	1258.54	612.89	1252.56	426.136	562.183
ADI1P1	0	0	0	0	0	0
ADI1P2	0	0	0	0	0	0
ADI1P3	0	0	0	1	0	0
ADIG	2	0	0	3	0	1
ADIPOQ	10.485	14.744	6.185	17.109	6.115	8.318
ADIPOR1	895.001	2112	1011	2387	892	1263
ADIPOR1P1	0	0	0	0	0	0
ADIPOR1P2	0	0	0	0	0	0
ADIPOR2	214.708	520.043	566.519	791.994	368.672	576.387
ADIRF	0	4	0	3	0	2
ADK	295.979	627.31	269.569	988.097	314	401.299
ADM	6	17	8	10	4	13
ADM2	18.423	20.026	10.172	27.471	15.235	21.456
ADM5	26.242	13.246	17.761	58.704	9.923	13.267
ADNP	904.739	1902.28	1205.04	2087.81	828.79	1197.75
ADNP2	948	2265	1184	2846	1286	1635
ADO	277	544	314	905	235	350
ADORA1	0	0	1	0	0	0
ADORA2A	85.719	279.587	118.8	385.672	97.495	194.388
ADORA2B	9.148	15	8.096	13.085	2.02	1
ADORA2BP1	0	0	0	0	0	0
ADORA3	0	0	0	1	0	1
ADPGK	849.342	1684.63	803.453	2452.09	853.839	1047.43
ADPRH	6	12	17	124	35	63
ADPRHL1	6.1	25.131	4.187	23.216	8.222	9.098
ADPRHL2	225	466	202	706	266	371
ADPRM	479	961	273	830	216.999	345
ADRA1A	3.212	3.249	0	1.045	4.069	1.017
ADRA1B	0	0	0	0	0	0
ADRA1D	0	0	0	0	0	0
ADRA2A	0	0	0	0	0	0
ADRA2B	95	254.02	36	128	121	81
ADRA2C	0	0	0	0	0	0
ADRB1	1	6.23	6.49	7	3.411	1
ADRB2	68	299.214	408.054	122.082	36.049	55
ADRB3	6.887	40.227	21.933	24.619	5.367	17.491
ADRM1	294	605	382.001	1225	375.001	533
ADSL	769.065	1396.58	521.525	1588.39	396.524	553.428
ADSS	970.142	2005.85	1172.46	2600.16	947.446	1298.51
ADSSL1	30.623	62.604	19.547	65.659	24.394	27.144
ADTRP	433.171	579.077	170.061	1141.39	230.947	337.052
AE000658.25	0	0	0	0	0	0
AE000658.30	0	0	0	2	2	0
AE000659.41	0	0	0	0	0	0
AE000660.21	0	0	0	0	0	0
AE000660.4	5	7	3	9	4	1
AE000661.36	0	0	0	0	1	0
AEBP1	70	184.999	19	101	36	42
AEBP2	577.303	1250.51	631.057	1503.74	613.116	727.772
AEN	606.001	1103	484	1623	381	633
AES	3399	6580	2758	10216	2807	4328
AF001550.9	0	0	0	0	0	0
AF003529.2	0	0	0	0	0	0
AF011889.5	505.872	922.822	538.379	1503.23	461.152	598.775
AF013593.1	0	0	0	0	0	0
AF038458.4	0	0	0	0	0	0
AF121897.4	0	0	0	0	0	0
AF131215.1	0	0	0	0	0	0
AF146191.8	0	0	0	0	0	0
AF165138.7	0	0	0	0	0	0
AF186192.5	0	0	0	0	0	0
AF196972.10	0	0	0	0	0	0
AF196972.3	0.76	0	1	1	1	1
AF196972.4	0	1.001	1	2.002	0	0
AF213884.1	0	0	0	0	0	0
AF224669.3	0	0	0	0	0	0
AF228730.13	0	0	0	0	0	0
AF228730.5	0	0	0	0	0	0
AF228730.8	0	0	0	0	0	0
AF238378.7	0	0	0	0	0	0
AF238380.8	0	0	0	0	0	0
AF241726.2	0	0	0	0	0	0
AF254982.2	0	0	0	0	0	0
AF277315.13	0	0	0	0	0	0
AF277315.19	0	0	0	0	0	0
AFAP1	256.308	572.283	237.675	596.691	181.211	233.235
AFAP1L1	12	20.021	6	22.806	8	8
AFAP1L2	14	23	9	48.999	11	16
AFDN	143.64	158.113	363	968.211	273.881	343.763
AFF1	617.299	1318.53	784.743	1703.65	618.985	767.937
AFF2	105.999	124	29	54.999	8	24
AFF3	180.462	401.443	78.729	413.49	240.973	301.571
AFF4	2260.36	4997.36	2652	4992.72	2156	2822
AFG3L1P	218.637	324.322	186.182	626.818	182.096	297.591
AFG3L2	688	1461.02	739.18	1826.69	662.922	964.419
AFG3L2P1	0	0	1.002	0	0	0
AFM	0	0	0	0	0	0
AFMID	20.071	58.115	11.228	78.927	22.748	17.257
AFP	0	0	0	0	0	0
AFTPH	944	2003	1077	4130	1144	1662
AGA	133	301	136.001	486.001	85	178.999
AGAP1	42	57.999	200.999	35	12	16
AGAP10P	0	0	2.402	4.143	0	0
AGAP12P	4.391	5.535	4.848	13.363	1.505	2.913
AGAP13P	3.175	0	1.646	2.951	0	0
AGAP14	0	16.956	1.271	1.154	7.957	0
AGAP2	399	617.999	389.001	1242	275.999	477
AGAP3	137.001	279.998	178.997	290.001	120.001	191.999
AGAP4	173.859	247.802	108.846	369.145	96.517	132.313
AGAP5	52.296	77.223	28.541	103.473	23.069	53.583
AGAP6	197.03	398.263	144.851	392.688	164.683	188.876
AGAP7P	0	8.053	4.11	11.198	0	3.058
AGAP9	147.124	248.117	98.467	287.886	105.271	138.212
AGBL1	6.074	9.068	3.497	9.28	6.027	3.023
AGBL2	53.314	63.548	19.091	121.443	38.273	42.332
AGBL3	58.148	56.064	33	97.023	25.001	46.005
AGBL4	5.296	24.295	13.544	22.496	3.216	13.885
AGBL5	103.071	177.72	102.062	391.249	84.08	183.246
AGER	133	141.999	36.001	173.001	26.999	45
AGFG1	1538	2921	1797	4397	1573	1979
AGFG2	68.258	121.086	78.503	357.492	75.279	145.769
AGGF1	660.353	1114.6	439.264	1943.22	483	682.574
AGGF1P1	5.482	2.923	0	3.635	2	0
AGGF1P10	0	0	1	0	0	0
AGGF1P2	1.518	6.077	1	7.365	0	4
AGGF1P3	0	0	0	0	0	0
AGGF1P4	0	0	0	0	0	0
AGGF1P5	0	0	0	0	0	0
AGGF1P6	0	0	0	0	0	0
AGGF1P7	0	0	0	0	0	0
AGGF1P8	2	1	2	0	0	0
AGGF1P9	0	0	0	0	0	0
AGK	270.003	530.001	303.001	758.001	217.998	264.999
AGKP1	0	0	1	3	0	0
AGL	402.001	691.999	385.999	998	335	504.001
AGMAT	75.956	128.255	33.864	315.265	39.195	69.993
AGMO	2.119	5.016	6.007	13.027	8.01	8.035
AGO1	663.581	1223.7	594.424	1543.73	532.514	871.664
AGO2	1379.36	2811.47	1468.85	3184.79	1676.85	1963
AGO3	624.068	1095.38	524.107	1363.82	472.315	619.141
AGO4	408.604	966.445	593.989	792.651	200.723	322.231
AGPAT1	70.001	104	41	200	22	51.999
AGPAT2	22	37	17	87.001	19	37
AGPAT3	627.676	1052.65	469.109	1887.13	488.907	711.252
AGPAT4	225	283	468	644.999	83	218
AGPAT5	179	525.001	174	220.001	123.999	112
AGPAT5P1	0	0	0	0	0	0
AGPS	533.4	1124.65	637.283	1790.17	526	648.233
AGR2	0	0	0	0	0	0
AGR3	0	0	0	0	0	0
AGRN	42.136	97.727	11.288	78.551	41.001	39.718
AGRP	0	0	0	1	0	1
AGT	0	0	0	0	0	0
AGTPBP1	1523	3076	1580	3443	1001	1585
AGTR1	0	0	0	0	0	0
AGTR2	0	0	0	0	0	0
AGTRAP	39	145.001	48.999	166.999	35.999	52.002
AGXT	8.55	16.5	5.329	11.377	4.146	4.229
AGXT2	0	0	0	0	0	0
AHCTF1	2758.74	5819.65	3481.25	6570.2	2789.77	3965.19
AHCY	195	365.001	139.001	705	159	213
AHCYL1	248	310	136.999	712.999	192	254
AHCYL2	81.699	152.08	71.563	242.565	68.371	73.916
AHCYP2	0	0	0	0	0	0
AHCYP3	0	0	0	0	0	0
AHCYP4	0	0	0	0	0	0
AHCYP5	0	0	0	0	0	0
AHCYP7	1	1	0	0	0	0
AHCYP8	0	0	0	0	0	0
AHDC1	42.569	80.288	65.641	114.123	94.921	110.225
AHI1	344.999	773.789	333.433	644.688	389.126	305.027
AHNAK	17847	30377	46488	59754	21886	43381
AHNAK2	1	2	2	3	5	3
AHR	1361.41	2960.62	3603.28	6875.98	2989.92	4560.18
AHRR	35.193	57.89	12.354	127.725	25.218	24.719
AHSA1	245.102	443.976	283.815	801.983	207.079	337.998
AHSA2	1360.05	1990.86	511.242	3297.76	756.037	884.3
AHSG	0	1	0	0	0	0
AHSP	0	0	0	0	0	0
AICDA	11.02	16.275	10.107	29.012	11.016	8.002
AIDA	623.886	1244.96	495.972	1305.07	379.941	587.96
AIF1	103.999	256.999	53	70	22	59
AIF1L	0	2	2	0	0	2
AIFM1	101.834	160.471	97.129	378.103	94.392	141.613
AIFM1P1	0	0	0	0	0	0
AIFM2	22.566	69.882	24.393	95.392	25.775	50.484
AIFM3	1	13	2	6	0	3
AIG1	221.739	297.741	161.789	498.185	118.098	196.807
AIG1P1	0	0	0	0	0	0
AIM1	4535.14	6841.67	5370	10381.9	3413.03	5375.58
AIM1L	6	9	12	3	6	6
AIM2	6	32.005	17	122	52	36.006
AIMP1	725	1710	763	2231	790.001	1002
AIMP1P1	0	0	0	0	0	0
AIMP1P2	0	0	0	0	0	0
AIMP2	55.047	74.254	55.19	187.039	48.016	77.079
AIP	841.999	1699	601	2563	612	861
AIPL1	8.319	6.285	2.041	20.32	3.064	6.087
AIRE	7.05	13.482	7	25.553	3.184	13.036
AJ239321.3	0	0	0	0	0	0
AJAP1	11.121	23.212	12.127	42.25	7.589	41.651
AJUBA	17.127	18.256	2.049	18.192	5.016	11.133
AK1	81.126	39.518	57.468	117.649	19.845	40.972
AK2	427	793.768	378	1401	302	494
AK2P2	0	3	0	1	0	0
AK3	603.088	944.511	461.858	1867.27	378.099	561.623
AK3P2	0	0	0	0	0	0
AK3P3	5	10	16	24	6	17
AK3P4	0	0	0	0	0	0
AK3P5	1	0	0	0	0	0
AK4	14.767	11.274	10.412	40.157	24.446	19.106
AK4P1	1.233	2.726	3.588	10.843	1.554	5.894
AK4P2	0	0	0	0	0	0
AK4P3	0	0	0	0	0	0
AK4P4	4	4	0	1	0	5
AK4P5	0	0	0	0	0	0
AK4P6	0	0	0	0	0	0
AK5	564.997	859.607	185.873	664.689	132.993	306.461
AK6	107.865	279.576	118.462	266.318	121.474	144.199
AK6P1	0	0	0	0	0	0
AK6P2	0	0	0	0	0	0
AK7	17.136	20.587	6.225	15.727	5.294	11.879
AK8	2	2	0	1	1	1
AK9	142.057	243.331	100.987	351.58	79.907	103.704
AKAIN1	0	0	0	0	0	0
AKAP1	371.001	711	333.001	962	346	566
AKAP10	654.096	1155.16	571.36	1638.54	457.229	705.355
AKAP11	866	1748	1027.23	3208	844	1300.34
AKAP12	11.259	26.395	8.128	20.364	8.076	14.317
AKAP13	4761.39	8836.26	5909.54	12311.9	4118.99	6591.8
AKAP14	0	0	1	0	0	0
AKAP17A	1768	3167	1456	3450	905	1749
AKAP17BP	0	1	1	0	0	2
AKAP2	189	315	150.001	2759	704	807
AKAP3	9	24	10	22	8	10
AKAP4	0	0	0	0	0	1
AKAP5	27.081	82.452	50.247	174.108	66.749	104.884
AKAP6	77.855	249.129	62.613	89.571	48.518	64.783
AKAP7	161.071	329.169	102.087	339.351	108.014	152.322
AKAP8	1278.46	2717.84	1342.5	3642.38	1497.35	2090.28
AKAP8L	891	1716	652	2793	786.002	1195
AKAP8P1	0	0	0	0	0	0
AKAP9	4547.97	8763.92	4876.62	10060.3	3312.36	4630.8
AKIP1	52.27	44.24	31.254	307.163	58.763	92.403
AKIRIN1	978.366	2388.38	1443.53	3620.14	1252.03	1818.5
AKIRIN1P1	0	0	0	0	0	0
AKIRIN1P2	0	0	0	0	0	0
AKIRIN2	268	555	316	1038	296	413
AKIRIN2P1	0	0	0	0	0	0
AKNA	4316.45	7159.77	3769.07	10486.6	2836.13	4314.26
AKNAD1	2.405	9.518	0	21.301	3	4.015
AKR1A1	154.147	331.983	149.508	510.413	101.055	168.415
AKR1B1	452.412	831.032	321.281	745.998	228.851	328.683
AKR1B10	1.007	5.51	0	3.098	2.015	0
AKR1B10P1	0	0	0	0	0	0
AKR1B10P2	1.005	2.034	0	5.052	0	2.065
AKR1B15	73.308	101.549	76.371	188.298	42.673	61.604
AKR1B1P1	1	0	0	1	0	0
AKR1B1P2	0	0	0	0	0	0
AKR1B1P4	0	0	0	0	0	0
AKR1B1P6	0	0	0	0	0	0
AKR1B1P7	0	0	0	0	1	0
AKR1B1P8	0	0	0	0	0	0
AKR1C1	34.376	81.695	47.488	26.572	8.432	20.004
AKR1C2	75.159	67.46	36.54	41.511	10.806	15.349
AKR1C3	22.465	15.014	37.172	55.916	7	51.647
AKR1C4	0	0	0	0	0	0
AKR1C5P	1	0	2	1	1	0
AKR1C6P	0	1	0	0	0	0
AKR1C7P	7	9	19	30	8	13
AKR1C8P	5	4	7	10	0	4
AKR1D1	3.331	6.743	0	3.158	3.068	2.104
AKR1D1P1	12	25	1	36	23	19
AKR1E2	156.001	182.999	80	102.999	11	40.999
AKR7A2	60.683	135.593	47	297	66	106.673
AKR7A2P1	0	0	0	0	0	0
AKR7A3	15.363	15.135	6	25.032	6.239	17.087
AKR7L	35.918	36.809	35.389	71.94	30.928	30.139
AKT1	611	989.368	560	2394.38	567.002	903
AKT1S1	197	289.001	119	569	145.999	221
AKT2	2223.83	5260.86	1719.83	8730.13	2785.81	2976.13
AKT3	1411.3	2506.01	1432.11	1918.09	455	787.6
AKTIP	355.866	733.475	284.677	703.791	193.544	362.857
AL021546.6	1.502	1.758	0	0	0	4.373
AL022067.1	100.998	274.519	169.644	617.895	163.961	0
AL022237.3	0	0	0	0	0	0
AL022344.2	0	0	0	0	0	0
AL022345.10	0	0	0	0	0	0
AL022345.11	0	0	0	0	0	0
AL022345.7	0	0	0	0	0	0
AL022397.1	5	4	3	5.24	3.354	1
AL031601.4	0	0	0	0	0	0
AL031601.5	0	0	0	0	0	0
AL031664.1	6	11	16	4	3	2
AL034550.1	374.349	818.04	272.874	777.527	272.415	409.457
AL049758.2	25	10	9	27	3	6
AL049829.1	0	0	0	0	0	13.087
AL050303.11	0	0	0	0	0	0
AL050303.12	0	0	0	0	0	0
AL078584.1	1062.99	1553.18	588.631	2535.57	486.042	747.587
AL109923.1	261.724	247.176	348.264	566.327	123.293	138.124
AL121578.5	0	0	0	0	0	0
AL121578.7	0	0	0	1	0	0
AL121657.4	0	0	0	0	0	0
AL132640.1	0	0	0	2	1.048	2
AL133244.1	0	0	0	0	0	0
AL133247.3	0	0	0	0	0	0
AL135787.1	0	0	0	0	0	0
AL135791.1	0	3.092	0	6.793	0	0
AL138479.3	33.789	59.91	23.027	30.162	13.221	16.177
AL161905.1	0	0	0	0	0	0
AL162151.3	0	0	0	0	0	0
AL353662.1	6.442	8.384	1.211	16.853	9.625	10.254
AL353898.1	49.93	50.016	29.607	68.632	16.524	21.092
AL353997.11	0	0	0	0	0	0
AL353997.3	0	0	0	0	0	0
AL354822.1	33.277	40.235	32.759	70.137	21.185	29.116
AL355480.1	0	0	0	0	0	0
AL355480.2	0	0	0	0	0	0
AL355480.3	0	0	0	0	0	0
AL355480.4	0	0	0	0	0	0
AL356053.1	39.986	111.05	20.366	129.868	43.157	42.299
AL356585.1	0	0	0	0	0	0
AL356806.3	0	0	1	1	1	0
AL450992.6	0	1	0	2	1	0
AL513122.1	0	0	0	0	0	0
AL513122.2	0	0	0	0	0	0
AL513523.1	1	5	1	3	2	0
AL589743.1	6.087	21.233	3.298	9.651	5.591	6.612
AL590762.10	0	1.763	0	0	0	0
AL590762.11	0	0	0	0	0	0
AL590762.6	0	0	0	0	0	0
AL590762.7	2	1.237	0	3	2	1
AL590763.16	0	0	0	0	0	0
AL590763.5	2	3	0	1	0	1
AL591704.7	0	0	0	0	0	0
AL591704.9	0	0	0	0	0	0
AL592183.1	83.933	89.712	66.169	258.891	36.246	79.6
AL662852.1	1	2	0	1	0	3
AL672296.1	0	0	1	0	0	0
AL691477.1	4.059	8.341	3.232	8.763	3	2.245
AL772307.1	0	0	0	0	0	0
AL928654.7	65.029	183.203	149.47	229.253	66.777	88.588
AL928768.3	0	0	0	0	0	0
ALAD	143.77	261.203	103.164	404.022	84.005	151.94
ALAS1	89	209.001	125	438	107.999	200.001
ALAS2	0	0	0	0	0	1
ALB	3	3	1	4	0	3
ALCAM	116	233	203	818	211	353
ALDH16A1	223.437	301.06	147.956	636.036	153.853	265.701
ALDH18A1	196	251	158.001	562	120	220
ALDH1A1	0	0	2	0	0	5
ALDH1A2	0	1.509	2	1	3	0
ALDH1A3	0	0	0	1	0	0
ALDH1B1	21.321	46.115	31.731	43.966	15.638	23.206
ALDH1L1	12.866	20.825	11.04	25.785	15.807	10.45
ALDH1L2	19.473	26.975	15.67	36.966	12.632	15.248
ALDH2	192.869	279.332	119.202	403.693	129.324	188.3
ALDH3A1	0	0	0	2	1	0
ALDH3A2	261.186	506.393	193.771	1192.87	247.979	337.925
ALDH3B1	27.296	55.422	27.091	72.692	26.839	44.084
ALDH3B2	0	0	0	0	0	0
ALDH4A1	3	18.161	14	33.659	21.595	20.999
ALDH5A1	106.243	174.988	32.13	188.415	48.251	78.338
ALDH6A1	153.823	231.077	70.999	376.567	74.166	109.999
ALDH7A1	92.558	205.134	76.137	177.027	62.497	117.914
ALDH7A1P1	0	1	1	0	0	0
ALDH7A1P2	0	0	0	0	0	0
ALDH7A1P3	0	0	0	0	0	1
ALDH7A1P4	0	0	0	0	0	0
ALDH8A1	131.604	146.805	65.797	248.357	55.998	84.248
ALDH9A1	243	551.001	325.001	1118	370	652.999
ALDOA	940.621	1435.61	566.415	3108.12	586.004	930.529
ALDOAP1	0	0	0	0	0	0
ALDOAP2	0	0	0	0	0	0
ALDOB	0	0	0	0	0	0
ALDOC	217	411	166	661	253.001	280.999
ALG1	100.741	168.808	65.245	200.631	75.236	107.827
ALG10	147.835	250.049	109.761	427.318	143.538	184.923
ALG10B	350.181	707.703	318.229	1142.17	503.82	541.807
ALG11	335.673	635.927	345.062	798.661	331.513	473.557
ALG12	183	331	148	572	165	206
ALG13	729.001	1812	716	1898	914.999	981
ALG14	95.032	168.318	83.229	243.116	68.596	100.115
ALG1L	1.01	9.154	8.421	12	4	7.164
ALG1L10P	0	0	0	0	0	0
ALG1L11P	0	0	0	0	0	0
ALG1L12P	0	1	0	1	0	0
ALG1L13P	2	0	0	1	0	2
ALG1L14P	0	0	0	0	0	0
ALG1L15P	0	0	0	0	0	0
ALG1L2	27	39	21	61	14	20
ALG1L3P	0	0	0	0	0	0
ALG1L5P	0	0	0	0	0	0
ALG1L6P	0	0	0	0	0	0
ALG1L7P	0	0	0	0	0	0
ALG1L8P	0	0	0	0	1	1.027
ALG1L9P	0	0	0	3.085	0	1
ALG2	185	379.001	253.999	667	224	354
ALG3	75.999	120.001	60	200	68.999	98.999
ALG3P1	0	0	0	0	0	0
ALG5	171.278	422.421	206.168	608.156	178.02	254.254
ALG6	213	339.001	153	584.001	158.001	203.001
ALG8	160.142	223.835	87.182	379.599	107.169	122.131
ALG9	459.657	818.869	474.438	961.612	386.084	521.139
ALK	0	0	0	2	0	0
ALKBH1	147	245.999	111	377.001	141	216
ALKBH2	81.508	152.592	46.999	196.197	39.03	77.999
ALKBH3	225	378.001	141	481	131	212
ALKBH4	75.669	108.899	43.07	264.154	52.43	87.212
ALKBH5	1237	2491	1286	4033	1340	1743
ALKBH6	169.929	275.728	130.42	497.291	165.999	231.878
ALKBH7	131	379.001	103	471	134	179
ALKBH8	204.001	426.001	182	554	179.999	264
ALLC	0	0	0	0	0	0
ALMS1	1444.01	2705.13	1767.01	3030.07	915.048	1544
ALMS1P1	4	10	5	6	4	10
ALOX12	1	0	1	0	0	1
ALOX12B	0	3	0	3	0	1
ALOX12P1	2	2	0	2	1	0
ALOX12P2	11.052	17.196	16.232	39.987	9.096	9.109
ALOX15	5.001	6.003	4.1	6.041	3.001	1.017
ALOX15B	1	4	1	6	4.116	1.01
ALOX15P2	0	1	0	0	0	0
ALOX5	16	55.999	32	2	3	44
ALOX5AP	80	192	144	643	125	189
ALOXE3	2	6	1	2	3	2
ALPI	0	0	0	0	0	0
ALPK1	348.967	524.194	212.434	292.097	103.982	137.311
ALPK2	20	44	27	14.016	7	8
ALPK3	6	16	13	15	12	10
ALPL	1	0	0	0	0	0
ALPP	4.007	3.009	4.008	9.043	4	3.003
ALPPL2	0	0	0	0	0	0
ALS2	150.494	227.18	144.072	349.388	85.121	153.428
ALS2CL	436.761	882.975	199.706	491.104	150.665	271.18
ALS2CR11	1	1	0	1	0	0
ALS2CR12	70	137.201	36.796	202.079	27	61.174
ALX1	0	0	0	0	0	0
ALX3	0	0	0	0	0	0
ALX4	0	0	0	0	1	0
ALYREF	342.001	646.999	356	1077.9	316.896	436.001
AMACR	22.563	42.176	14.334	51.141	33.41	17.049
AMBN	0	0	0	0	0	0
AMBP	0	0	0	0	0	0
AMBRA1	613.046	1183	596.001	1988.03	589.001	907.015
AMD1	2957.06	7976.41	4329.75	9741.01	3658.16	4336.28
AMD1P1	0	0	0	0	0	0
AMD1P2	0	0	0	1.002	0	0
AMD1P3	1.002	3.005	0	1.002	1	0
AMD1P4	33.177	67.568	27.201	75.484	21.234	24.767
AMDHD1	6.31	29.077	11.305	22.352	15.579	19.449
AMDHD2	271.874	657.154	216.224	753.523	318.101	438.056
AMELX	0	0	0	0	0	0
AMELY	0	0	0	0	0	0
AMER1	105.557	250.323	121.352	203.992	86.42	115.459
AMER2	12.138	26.726	21.375	28.332	11.29	17.201
AMER3	12.606	17.744	15.93	27.102	12.53	14.48
AMFR	1209	2446	1306	3911.92	1157.74	1765
AMH	7	19.999	5	37	12	11
AMHR2	1	0	0	0	0	0
AMIGO1	569	1000	282	646	145	293
AMIGO2	123	358	169	325	75.001	102
AMIGO3	10.55	12.251	15.382	53.178	40.974	12.403
AMMECR1	299	513	378	1231	264	481
AMMECR1L	347	637	457	997	374	576
AMMECR1LP1	0	0	0	0	0	0
AMN	21	48	8	26	9	10
[truncated: 32,961 more rows]
[truncated: 2 more columns]

## Sheet: Sheet4
			Position							CDS							Compared to Reference Genes								Transcriptional Start Site (TSS) / Transcriptional Termination Site (TTS)						Junction			NMD	polyA Site		Expression (Count)				Normalized Expression
isoform	gene	gene name	chrom	start	end	IGV	strand	length	exons	coding	ORF_length	CDS_length	CDS_start	CDS_end	CDS_genomic_start	CDS_genomic_end	structural_category	subcategory	associated_gene	novelGene	associated_transcript	ref_length	ref_exons	exonCat	diff_to_TSS	diff_to_TTS	diff_to_gene_TSS	diff_to_gene_TTS	perc_A_downstream_TTS	seq_A_downstream_TTS	RTS_stage	all_canonical	bite	predicted_NMD	polyA_motif	polyA_dist	FL.SR0040_01_a	FL.SR0040_02_a	FL.SR0040_03_a	FL.SR0040_04_a	FL_TPM.SR0040_01_a	FL_TPM.SR0040_02_a	FL_TPM.SR0040_03_a	FL_TPM.SR0040_04_a	FL_TPM.SR0040_01_a_log10	FL_TPM.SR0040_02_a_log10	FL_TPM.SR0040_03_a_log10	FL_TPM.SR0040_04_a_log10
PB.15521.1	PB.15521	TSPAN6	chrX	100628722	100636751	link	-	2099	8	Coding	245	738	58	795	100636694	100630798	full-splice_match	Alternative 3'5'end	ENSG00000000003.15	Annotated Genes	ENST00000373020.9	3768	8	Multi-Exon	55	1614	55	-1613	50	AAAAAAATTATATTCCATGT	False	Canonical	False	True	ATTAAA	-18	0	4	0	0	0	8.53031	0	0	0	0.979107	0	0
PB.15521.2	PB.15521	TSPAN6	chrX	100629030	100636767	link	-	1807	8	Coding	245	738	74	811	100636694	100630798	full-splice_match	Alternative 3'end	ENSG00000000003.15	Annotated Genes	ENST00000373020.9	3768	8	Multi-Exon	39	1922	39	-1921	45	AAAAAGATCGTGTTTAAATT	False	Canonical	False	True	AATAAA	-15	2	2	1	0	5.82623	4.26516	1.54061	0	0.834181	0.721411	0.404938	0
PB.15521.3	PB.15521	TSPAN6	chrX	100629695	100636782	link	-	1157	8	Coding	245	738	89	826	100636694	100630798	full-splice_match	Alternative 3'end	ENSG00000000003.15	Annotated Genes	ENST00000373020.9	3768	8	Multi-Exon	24	2587	24	2368	20	TAATACTGTGTTCCTCTTGA	False	Canonical	False	True	AGTAAA	-13	1	1	0	0	2.91312	2.13258	0	0	0.592523	0.495902	0	0
PB.9405.1	PB.9405	DPM1	chr20	50934856	50958532	link	-	1979	8	Coding	229	690	10	699	50958523	50936136	novel_in_catalog	Intron retention	ENSG00000000419.13	Annotated Genes	novel	1054	9	Multi-Exon			0	11	35	ATTAGAGTATGTGAATGTAG	False	Canonical	False	False	AATAAA	-37	0	1	1	1	0	2.13258	1.54061	2.05817	0	0.495902	0.404938	0.485462
PB.9405.2	PB.9405	DPM1	chr20	50934868	50958550	link	-	1179	10	Coding	295	888	28	915	50958523	50935132	full-splice_match	Alternative 3'end	ENSG00000000419.13	Annotated Genes	ENST00000371584.8	1073	10	Multi-Exon	-29	-77	0	-1	20	ATTGCTGCCTTCATTAGAGT	False	Canonical	False	False	AATAAA	-25	0	0	2	0	0	0	3.08122	0	0	0	0.61079	0
PB.9405.3	PB.9405	DPM1	chr20	50934868	50935189	link	-	322	1	Non coding							incomplete-splice_match	Mono-exon	ENSG00000000419.13	Annotated Genes	ENST00000466152.5	1097	9	Mono-Exon	23361	1	10672	-1	20	ATTGCTGCCTTCATTAGAGT	False				AATAAA	-25	0	1	0	1	0	2.13258	0	2.05817	0	0.495902	0	0.485462
PB.9405.4	PB.9405	DPM1	chr20	50934874	50958532	link	-	1050	9	Coding	260	783	10	792	50958523	50935132	full-splice_match	Reference match	ENSG00000000419.13	Annotated Genes	ENST00000371588.10	1054	9	Multi-Exon	0	4	0	-4	25	TAAAGTATTGCTGCCTTCAT	False	Canonical	False	False	AATAAA	-19	1	2	8	6	2.91312	4.26516	12.3249	12.349	0.592523	0.721411	1.12466	1.12545
PB.9405.5	PB.9405	DPM1	chr20	50934875	50958532	link	-	1130	10	Coding	287	864	10	873	50958523	50935132	full-splice_match	Reference match	ENSG00000000419.13	Annotated Genes	ENST00000371582.8	1161	10	Multi-Exon	23	8	0	-5	30	ATAAAGTATTGCTGCCTTCA	False	Canonical	False	False	AATAAA	-18	0	0	1	1	0	0	1.54061	2.05817	0	0	0.404938	0.485462
PB.9405.6	PB.9405	DPM1	chr20	50949876	50958532	link	-	5580	2	Coding	95	288	10	297	50958523	50955159	incomplete-splice_match	5' fragment	ENSG00000000419.13	Annotated Genes	ENST00000413082.1	672	8	Multi-Exon	0	13728	0	-13728	40	AAAAGACTTGACTTGTAAGG	False	Canonical	False	False	AAAAAG	-22	0	1	1	0	0	2.13258	1.54061	0	0	0.495902	0.404938	0
PB.9405.7	PB.9405	DPM1	chr20	50951919	50958532	link	-	3537	2	Coding	95	288	10	297	50958523	50955159	incomplete-splice_match	5' fragment	ENSG00000000419.13	Annotated Genes	ENST00000413082.1	672	8	Multi-Exon	0	15771	0	-15771	45	AAATAGAAATAGTTTGGATT	False	Canonical	False	False	AGTAAA	-8	0	0	0	2	0	0	0	4.11634	0	0	0	0.70896
PB.9405.8	PB.9405	DPM1	chr20	50953526	50958534	link	-	1932	2	Coding	95	288	12	299	50958523	50955159	incomplete-splice_match	5' fragment	ENSG00000000419.13	Annotated Genes	ENST00000413082.1	672	8	Multi-Exon	-2	17378	-2	-17378	65	AAAATGACTTTTAAAAAAAA	False	Canonical	False	False	TTTAAA	-14	0	0	1	1	0	0	1.54061	2.05817	0	0	0.404938	0.485462
PB.1219.1	PB.1219	SCYL3	chr1	169851011	169893917	link	-	4949	13	Coding	688	2067	181	2247	169888840	169853713	full-splice_match	Alternative 3'end	ENSG00000000457.14	Annotated Genes	ENST00000367771.11	6308	13	Multi-Exon	-21	1380	-21	-1380	95	AAATAAAAAAAAAAAAAAAA	False	Canonical	False	False	AAAAAG	-35	4	1	17	1	11.6525	2.13258	26.1904	2.05817	1.10218	0.495902	1.43441	0.485462
PB.1219.2	PB.1219	SCYL3	chr1	169851074	169853091	link	-	2018	1	Non coding							incomplete-splice_match	Mono-exon	ENSG00000000457.14	Annotated Genes	ENST00000367771.11	6308	13	Mono-Exon	40805	1443	35797	-1443	100	AAAAAAAAAAAAAAAAAAAA	False				AATAAA	-12	0	0	0	2	0	0	0	4.11634	0	0	0	0.70896
PB.1219.3	PB.1219	SCYL3	chr1	169853080	169893907	link	-	3227	11	Coding	321	966	1093	2058	169862690	169854249	novel_in_catalog	Intron retention	ENSG00000000457.14	Annotated Genes	novel	3090	14	Multi-Exon			-11	-6	35	ACAAAATTTGTTTTATATCT	False	Canonical	False	False	AATAAA	-26	0	0	1	2	0	0	1.54061	4.11634	0	0	0.404938	0.70896
PB.1219.4	PB.1219	SCYL3	chr1	169853080	169893967	link	-	2842	13	Coding	688	2067	143	2209	169888840	169853713	novel_not_in_catalog	At least 1 annot. don./accept.	ENSG00000000457.14	Annotated Genes	novel	3090	14	Multi-Exon			-8	-6	35	ACAAAATTTGTTTTATATCT	False	Canonical	True	False	AATAAA	-26	0	1	0	1	0	2.13258	0	2.05817	0	0.495902	0	0.485462
PB.1219.5	PB.1219	SCYL3	chr1	169853081	169893657	link	-	2931	13	Coding	688	2067	233	2299	169888840	169853713	novel_not_in_catalog	At least 1 annot. don./accept.	ENSG00000000457.14	Annotated Genes	novel	6308	13	Multi-Exon			239	-7	35	TACAAAATTTGTTTTATATC	False	Canonical	False	False	AATAAA	-25	0	2	0	0	0	4.26516	0	0	0	0.721411	0	0
PB.1219.6	PB.1219	SCYL3	chr1	169853082	169893896	link	-	3031	14	Coding	600	1803	598	2400	169876016	169853713	novel_not_in_catalog	At least 1 annot. don./accept.	ENSG00000000457.14	Annotated Genes	novel	3090	14	Multi-Exon			0	-8	35	TTACAAAATTTGTTTTATAT	False	Canonical	False	False	AATAAA	-24	0	1	1	0	0	2.13258	1.54061	0	0	0.495902	0.404938	0
PB.1219.7	PB.1219	SCYL3	chr1	169853086	169893909	link	-	2819	12	Coding	334	1005	1188	2192	169862690	169853713	novel_not_in_catalog	At least 1 annot. don./accept.	ENSG00000000457.14	Annotated Genes	novel	3090	14	Multi-Exon			-13	-12	35	AACTTTACAAAATTTGTTTT	False	Canonical	False	False	AATAAA	-20	1	0	1	0	2.91312	0	1.54061	0	0.592523	0	0.404938	0
PB.1219.8	PB.1219	SCYL3	chr1	169853090	169868961	link	-	1987	7	Coding	334	1005	360	1364	169862690	169853713	incomplete-splice_match	3' fragment	ENSG00000000457.14	Annotated Genes	ENST00000367771.11	6308	13	Multi-Exon	24935	3459	19927	-16	40	ATTCAACTTTACAAAATTTG	False	Canonical	False	False	AATAAA	-16	1	0	1	0	2.91312	0	1.54061	0	0.592523	0	0.404938	0
PB.1219.9	PB.1219	SCYL3	chr1	169853090	169893928	link	-	2970	13	Coding	334	1005	1343	2347	169862690	169853713	novel_in_catalog	Comb. of annot. junctions	ENSG00000000457.14	Annotated Genes	novel	3090	14	Multi-Exon			24	-16	40	ATTCAACTTTACAAAATTTG	False	Canonical	False	False	AATAAA	-16	1	5	3	0	2.91312	10.6629	4.62183	0	0.592523	1.06681	0.749877	0
PB.1219.10	PB.1219	SCYL3	chr1	169853090	169893894	link	-	2925	14	Coding	714	2145	158	2302	169888840	169853713	novel_not_in_catalog	At least 1 annot. don./accept.	ENSG00000000457.14	Annotated Genes	novel	3090	14	Multi-Exon			2	-16	40	ATTCAACTTTACAAAATTTG	False	Canonical	True	False	AATAAA	-16	0	3	1	0	0	6.39773	1.54061	0	0	0.869099	0.404938	0
PB.1219.11	PB.1219	SCYL3	chr1	169853090	169893928	link	-	2792	13	Coding	334	1005	1165	2169	169862690	169853713	novel_not_in_catalog	At least 1 annot. don./accept.	ENSG00000000457.14	Annotated Genes	novel	3090	14	Multi-Exon			24	-16	40	ATTCAACTTTACAAAATTTG	False	Canonical	True	False	AATAAA	-16	1	2	1	0	2.91312	4.26516	1.54061	0	0.592523	0.721411	0.404938	0
PB.1219.12	PB.1219	SCYL3	chr1	169853092	169893902	link	-	2853	13	Coding	688	2067	166	2232	169888840	169853713	full-splice_match	Alternative 3'end	ENSG00000000457.14	Annotated Genes	ENST00000367771.11	6308	13	Multi-Exon	-6	3461	-6	-18	45	AGATTCAACTTTACAAAATT	False	Canonical	False	False	AATAAA	-14	27	27	43	18	78.6541	57.5796	66.2462	37.0471	1.90121	1.76775	1.82767	1.58032
PB.1219.13	PB.1219	SCYL3	chr1	169853092	169893902	link	-	2713	12	Coding	334	1005	1088	2092	169862690	169853713	novel_in_catalog	Comb. of annot. splice sites	ENSG00000000457.14	Annotated Genes	novel	3090	14	Multi-Exon			-6	-18	45	AGATTCAACTTTACAAAATT	False	Canonical	False	False	AATAAA	-14	2	1	6	3	5.82623	2.13258	9.24365	6.17452	0.834181	0.495902	1.01045	0.855793
PB.1219.14	PB.1219	SCYL3	chr1	169853093	169893907	link	-	3019	14	Coding	742	2229	171	2399	169888840	169853713	full-splice_match	Alterantive 5'end	ENSG00000000457.14	Annotated Genes	ENST00000367772.8	3090	14	Multi-Exon	52	19	-11	-19	45	TAGATTCAACTTTACAAAAT	False	Canonical	False	False	AATAAA	-13	0	1	1	1	0	2.13258	1.54061	2.05817	0	0.495902	0.404938	0.485462
PB.1219.15	PB.1219	SCYL3	chr1	169853093	169893946	link	-	2964	13	Coding	334	1005	1340	2344	169862690	169853713	novel_not_in_catalog	At least 1 annot. don./accept.	ENSG00000000457.14	Annotated Genes	novel	3090	14	Multi-Exon			6	-19	45	TAGATTCAACTTTACAAAAT	False	Canonical	True	False	AATAAA	-13	1	0	0	1	2.91312	0	0	2.05817	0.592523	0	0	0.485462
PB.1219.16	PB.1219	SCYL3	chr1	169853093	169893935	link	-	2911	13	Coding	546	1641	651	2291	169876016	169853713	novel_not_in_catalog	At least 1 annot. don./accept.	ENSG00000000457.14	Annotated Genes	novel	3090	14	Multi-Exon			17	-19	45	TAGATTCAACTTTACAAAAT	False	Canonical	False	False	AATAAA	-13	2	0	1	0	5.82623	0	1.54061	0	0.834181	0	0.404938	0
PB.1219.17	PB.1219	SCYL3	chr1	169853095	169893921	link	-	2931	14	Coding	469	1410	185	1594	169888840	169854929	novel_not_in_catalog	At least 1 annot. don./accept.	ENSG00000000457.14	Annotated Genes	novel	3090	14	Multi-Exon			-25	-21	45	ACTAGATTCAACTTTACAAA	False	Canonical	True	True	AATAAA	-11	0	0	0	2	0	0	0	4.11634	0	0	0	0.70896
PB.1219.18	PB.1219	SCYL3	chr1	169853375	169893896	link	-	2564	13	Coding	688	2067	160	2226	169888840	169853713	full-splice_match	Alternative 3'end	ENSG00000000457.14	Annotated Genes	ENST00000367771.11	6308	13	Multi-Exon	0	3744	0	-301	15	GGTTAGCTTAATTTTGTGCC	False	Canonical	False	False	AGTAAA	-19	0	2	0	0	0	4.26516	0	0	0	0.721411	0	0
PB.1219.19	PB.1219	SCYL3	chr1	169862931	169893928	link	-	2584	9	Coding	335	1008	192	1199	169888840	169864316	incomplete-splice_match	5' fragment	ENSG00000000457.14	Annotated Genes	ENST00000367772.8	3090	14	Multi-Exon	31	9857	24	-3812	75	AAAAAGAAAAAAAGAATTTA	False	Canonical	False	False			1	1	0	0	2.91312	2.13258	0	0	0.592523	0.495902	0	0
PB.1219.20	PB.1219	SCYL3	chr1	169870767	169893910	link	-	3624	5	Coding	176	531	174	704	169888840	169873687	incomplete-splice_match	5' fragment	ENSG00000000457.14	Annotated Genes	ENST00000470238.1	1538	11	Multi-Exon	42	11648	-14	-11648	85	AAAAAAAAAAAGAATAAAAG	False	Canonical	False	False			2	1	0	0	5.82623	2.13258	0	0	0.834181	0.495902	0	0
PB.1219.21	PB.1219	SCYL3	chr1	169883737	169893902	link	-	2792	3	Non coding							novel_not_in_catalog	At least 1 annot. don./accept.	ENSG00000000457.14	Annotated Genes	novel	6308	13	Multi-Exon			-6	-24618	100	AAAAAAAAAAAAAAAAAAAA	False	Canonical	False				0	0	4	0	0	0	6.16244	0	0	0	0.855061	0
PB.1219.22	PB.1219	SCYL3	chr1	169884315	169893902	link	-	3688	3	Non coding							novel_not_in_catalog	At least 1 annot. don./accept.	ENSG00000000457.14	Annotated Genes	novel	6308	13	Multi-Exon			-6	-25196	80	AAAAACAAAACAAAACGAAA	False	Non-canonical	False				0	0	0	2	0	0	0	4.11634	0	0	0	0.70896
PB.1213.1	PB.1213	C1orf112	chr1	169662004	169664496	link	+	2493	1	Non coding							genic	Mono-exon	ENSG00000000460.17	Annotated Genes	novel			Mono-Exon			-3	-139851	50	AAAGAAAGGGACAAATTCCC	False				AGTAAA	-17	2	0	0	0	5.82623	0	0	0	0.834181	0	0	0
PB.1214.1	PB.1214	C1orf112	chr1	169683375	169685854	link	+	2350	2	Non coding							incomplete-splice_match	Internal fragment	ENSG00000000460.17	Annotated Genes	ENST00000498289.5	3849	29	Multi-Exon	21368	167231	21368	-118493	30	GCCAGTATCCCATCCCACAA	False	Canonical	False		ATTAAA	-27	0	0	0	2	0	0	0	4.11634	0	0	0	0.70896
PB.1214.2	PB.1214	C1orf112	chr1	169683375	169689175	link	+	5671	2	Non coding							incomplete-splice_match	Internal fragment	ENSG00000000460.17	Annotated Genes	ENST00000498289.5	3849	29	Multi-Exon	21368	163910	21368	-115172	15	AATCCTTCTGCCTCAGCTTC	False	Canonical	False		ATTAAA	-17	0	0	0	2	0	0	0	4.11634	0	0	0	0.70896
PB.1214.3	PB.1214	C1orf112	chr1	169683375	169728613	link	+	2971	5	Non coding							novel_not_in_catalog	Intron retention	ENSG00000000460.17	Annotated Genes	novel	3849	29	Multi-Exon			21368	-75734	10	AGTTTGGTTTTTGTGTTATG	False	Canonical	True		TATAAA	-16	0	0	0	2	0	0	0	4.11634	0	0	0	0.70896
PB.1214.4	PB.1214	C1orf112	chr1	169683375	169688862	link	+	5358	2	Non coding							incomplete-splice_match	Internal fragment	ENSG00000000460.17	Annotated Genes	ENST00000498289.5	3849	29	Multi-Exon	21368	164223	21368	-115485	20	AATAATTTCCCTGTCCTTTG	False	Canonical	False		AGTAAA	-19	0	0	1	2	0	0	1.54061	4.11634	0	0	0.404938	0.70896
PB.1217.1	PB.1217	C1orf112	chr1	169794753	169853086	link	+	3185	24	Coding	853	2562	525	3086	169800906	169852987	novel_not_in_catalog	At least 1 annot. don./accept.	ENSG00000000460.17	Annotated Genes	novel	4011	25	Multi-Exon			23	1	45	AATCTAGTGAAAATAATCTT	False	Non-canonical	False	False	TATAAA	-19	0	5	5	2	0	10.6629	7.70304	4.11634	0	1.06681	0.939671	0.70896
PB.288.1	PB.288	FGR	chr1	27611361	27635573	link	-	3348	13	Coding	529	1590	206	1795	27623916	27612914	novel_not_in_catalog	At least 1 annot. don./accept.	ENSG00000000938.13	Annotated Genes	novel	2637	13	Multi-Exon			-388	703	30	AGATGTATTTACAGCCATCT	False	Canonical	True	False			0	0	0	2	0	0	0	4.11634	0	0	0	0.70896
PB.288.2	PB.288	FGR	chr1	27611374	27635124	link	-	3105	14	Coding	345	1038	137	1174	27623916	27614576	novel_not_in_catalog	At least 1 annot. don./accept.	ENSG00000000938.13	Annotated Genes	novel	2637	13	Multi-Exon			10	690	25	TCTTCTGAATGTCAGATGTA	False	Canonical	True	True			0	0	0	2	0	0	0	4.11634	0	0	0	0.70896
PB.288.3	PB.288	FGR	chr1	27612065	27635162	link	-	2613	13	Coding	529	1590	175	1764	27623916	27612914	full-splice_match	Reference match	ENSG00000000938.13	Annotated Genes	ENST00000374005.8	2637	13	Multi-Exon	23	1	23	-1	20	ATATGGCCTTCAATCTGTGT	False	Canonical	False	False	ATTAAA	-19	1	0	0	5	2.91312	0	0	10.2909	0.592523	0	0	1.05273
PB.288.4	PB.288	FGR	chr1	27612291	27635182	link	-	2795	11	Coding	148	447	1353	1799	27616926	27614882	novel_not_in_catalog	Intron retention	ENSG00000000938.13	Annotated Genes	novel	2637	13	Multi-Exon			3	1	25	AATACCCTTGAACCTTCCTT	False	Canonical	True	True	AGTAAA	-28	0	0	0	2	0	0	0	4.11634	0	0	0	0.70896
PB.288.5	PB.288	FGR	chr1	27612292	27628949	link	-	2416	13	Coding	529	1590	205	1794	27623916	27612914	novel_not_in_catalog	At least 1 annot. don./accept.	ENSG00000000938.13	Annotated Genes	novel	2483	13	Multi-Exon			-2380	0	30	AAATACCCTTGAACCTTCCT	False	Canonical	True	False	AGTAAA	-27	0	0	0	2	0	0	0	4.11634	0	0	0	0.70896
PB.288.6	PB.288	FGR	chr1	27612292	27635238	link	-	2359	12	Coding	325	978	760	1737	27616926	27612914	novel_in_catalog	Comb. of annot. splice sites	ENSG00000000938.13	Annotated Genes	novel	2637	13	Multi-Exon			-53	0	30	AAATACCCTTGAACCTTCCT	False	Canonical	False	False	AGTAAA	-27	0	1	0	2	0	2.13258	0	4.11634	0	0.495902	0	0.70896
PB.288.7	PB.288	FGR	chr1	27612292	27625202	link	-	2298	12	Coding	498	1497	180	1676	27623864	27612914	novel_not_in_catalog	At least 1 annot. don./accept.	ENSG00000000938.13	Annotated Genes	novel	2483	13	Multi-Exon			933	0	30	AAATACCCTTGAACCTTCCT	False	Canonical	True	False	AGTAAA	-27	0	0	0	3	0	0	0	6.17452	0	0	0	0.855793
PB.288.8	PB.288	FGR	chr1	27612292	27621657	link	-	1883	9	Coding	325	978	284	1261	27616926	27612914	incomplete-splice_match	3' fragment	ENSG00000000938.13	Annotated Genes	ENST00000374004.5	2350	11	Multi-Exon	2405	-8	2405	0	30	AAATACCCTTGAACCTTCCT	False	Canonical	False	False	AGTAAA	-27	0	0	0	6	0	0	0	12.349	0	0	0	1.12545
PB.288.9	PB.288	FGR	chr1	27612292	27614889	link	-	1157	4	Coding	168	507	29	535	27614861	27612914	incomplete-splice_match	3' fragment	ENSG00000000938.13	Annotated Genes	ENST00000374004.5	2350	11	Multi-Exon	9173	-8	9173	0	30	AAATACCCTTGAACCTTCCT	False	Canonical	False	False	AGTAAA	-27	0	0	0	4	0	0	0	8.23269	0	0	0	0.965328
PB.288.10	PB.288	FGR	chr1	27612292	27635185	link	-	3168	13	Coding	148	447	1573	2019	27616926	27614882	novel_not_in_catalog	Intron retention	ENSG00000000938.13	Annotated Genes	novel	2637	13	Multi-Exon			0	0	30	AAATACCCTTGAACCTTCCT	False	Canonical	True	True	AGTAAA	-27	0	0	0	4	0	0	0	8.23269	0	0	0	0.965328
PB.288.11	PB.288	FGR	chr1	27612292	27635550	link	-	3015	11	Coding	232	699	1695	2393	27615560	27612914	novel_not_in_catalog	Intron retention	ENSG00000000938.13	Annotated Genes	novel	2483	13	Multi-Exon			-365	0	30	AAATACCCTTGAACCTTCCT	False	Canonical	True	False	AGTAAA	-27	0	0	0	2	0	0	0	4.11634	0	0	0	0.70896
PB.288.12	PB.288	FGR	chr1	27612292	27635558	link	-	2944	12	Coding	148	447	1349	1795	27616926	27614882	novel_not_in_catalog	Intron retention	ENSG00000000938.13	Annotated Genes	novel	2483	13	Multi-Exon			-373	0	30	AAATACCCTTGAACCTTCCT	False	Canonical	True	True	AGTAAA	-27	0	0	0	2	0	0	0	4.11634	0	0	0	0.70896
PB.288.13	PB.288	FGR	chr1	27612293	27625252	link	-	2945	11	Coding	232	699	1626	2324	27615560	27612914	novel_not_in_catalog	Intron retention	ENSG00000000938.13	Annotated Genes	novel	2637	13	Multi-Exon			883	-1	30	GAAATACCCTTGAACCTTCC	False	Canonical	False	False	AGTAAA	-26	0	0	0	2	0	0	0	4.11634	0	0	0	0.70896
PB.288.14	PB.288	FGR	chr1	27612295	27617212	link	-	1697	8	Coding	325	978	101	1078	27616926	27612914	incomplete-splice_match	3' fragment	ENSG00000000938.13	Annotated Genes	ENST00000374004.5	2350	11	Multi-Exon	6850	-5	6850	-3	35	ATGAAATACCCTTGAACCTT	False	Canonical	False	False	AGTAAA	-24	0	0	0	4	0	0	0	8.23269	0	0	0	0.965328
PB.288.15	PB.288	FGR	chr1	27612295	27626236	link	-	3078	12	Coding	165	498	1426	1923	27616926	27614625	novel_not_in_catalog	Intron retention	ENSG00000000938.13	Annotated Genes	novel	2483	13	Multi-Exon			4	-3	35	ATGAAATACCCTTGAACCTT	False	Canonical	False	True	AGTAAA	-24	0	0	0	2	0	0	0	4.11634	0	0	0	0.70896
PB.288.16	PB.288	FGR	chr1	27612295	27626258	link	-	2573	12	Coding	297	894	290	1183	27623916	27615633	novel_in_catalog	Intron retention	ENSG00000000938.13	Annotated Genes	novel	2483	13	Multi-Exon			-18	-3	35	ATGAAATACCCTTGAACCTT	False	Canonical	False	True	AGTAAA	-24	0	1	0	2	0	2.13258	0	4.11634	0	0.495902	0	0.70896
PB.288.17	PB.288	FGR	chr1	27612299	27626187	link	-	2395	11	Coding	232	699	1082	1780	27615560	27612914	novel_in_catalog	Intron retention	ENSG00000000938.13	Annotated Genes	novel	2483	13	Multi-Exon			-52	1	45	AACCATGAAATACCCTTGAA	False	Canonical	False	False	AGTAAA	-20	0	0	0	2	0	0	0	4.11634	0	0	0	0.70896
PB.288.18	PB.288	FGR	chr1	27612299	27626146	link	-	2171	11	Coding	283	852	178	1029	27623916	27614882	novel_not_in_catalog	At least 1 annot. don./accept.	ENSG00000000938.13	Annotated Genes	novel	2483	13	Multi-Exon			-11	1	45	AACCATGAAATACCCTTGAA	False	Canonical	True	True	AGTAAA	-20	0	0	0	2	0	0	0	4.11634	0	0	0	0.70896
PB.288.19	PB.288	FGR	chr1	27612299	27623472	link	-	2307	10	Coding	325	978	715	1692	27616926	27612914	incomplete-splice_match	3' fragment	ENSG00000000938.13	Annotated Genes	ENST00000374004.5	2350	11	Multi-Exon	590	-1	590	1	45	AACCATGAAATACCCTTGAA	False	Canonical	False	False	AGTAAA	-20	1	1	0	6	2.91312	2.13258	0	12.349	0.592523	0.495902	0	1.12545
PB.288.20	PB.288	FGR	chr1	27612300	27635185	link	-	2544	14	Coding	325	978	953	1930	27616926	27612914	novel_not_in_catalog	At least 1 annot. don./accept.	ENSG00000000938.13	Annotated Genes	novel	2637	13	Multi-Exon			0	0	45	AAACCATGAAATACCCTTGA	False	Canonical	True	False	AGTAAA	-19	0	0	0	2	0	0	0	4.11634	0	0	0	0.70896
PB.288.21	PB.288	FGR	chr1	27612300	27625249	link	-	2515	12	Coding	325	978	924	1901	27616926	27612914	novel_not_in_catalog	At least 1 annot. don./accept.	ENSG00000000938.13	Annotated Genes	novel	2637	13	Multi-Exon			886	0	45	AAACCATGAAATACCCTTGA	False	Canonical	False	False	AGTAAA	-19	0	0	0	3	0	0	0	6.17452	0	0	0	0.855793
PB.288.22	PB.288	FGR	chr1	27612300	27635182	link	-	2398	13	Coding	529	1590	195	1784	27623916	27612914	full-splice_match	Alternative 3'end	ENSG00000000938.13	Annotated Genes	ENST00000374005.8	2637	13	Multi-Exon	3	236	3	0	45	AAACCATGAAATACCCTTGA	False	Canonical	False	False	AGTAAA	-19	8	57	0	133	23.3049	121.557	0	273.737	1.38569	2.08834	0	2.43892
PB.288.23	PB.288	FGR	chr1	27612300	27626132	link	-	2367	13	Coding	529	1590	164	1753	27623916	27612914	full-splice_match	Alterantive 5'end	ENSG00000000938.13	Annotated Genes	ENST00000399173.5	2483	13	Multi-Exon	108	8	3	0	45	AAACCATGAAATACCCTTGA	False	Canonical	False	False	AGTAAA	-19	1	33	0	74	2.91312	70.3751	0	152.305	0.592523	1.85355	0	2.18556
PB.288.24	PB.288	FGR	chr1	27612300	27634580	link	-	2442	13	Coding	529	1590	239	1828	27623916	27612914	novel_not_in_catalog	At least 1 annot. don./accept.	ENSG00000000938.13	Annotated Genes	novel	2637	13	Multi-Exon			554	0	45	AAACCATGAAATACCCTTGA	False	Canonical	False	False	AGTAAA	-19	1	1	0	0	2.91312	2.13258	0	0	0.592523	0.495902	0	0
PB.288.25	PB.288	FGR	chr1	27612300	27626553	link	-	2374	13	Coding	529	1590	171	1760	27623916	27612914	full-splice_match	Alternative 3'end	ENSG00000000938.13	Annotated Genes	ENST00000374003.7	2021	13	Multi-Exon	16	-369	16	0	45	AAACCATGAAATACCCTTGA	False	Canonical	False	False	AGTAAA	-19	2	10	0	4	5.82623	21.3258	0	8.23269	0.834181	1.34881	0	0.965328
PB.288.26	PB.288	FGR	chr1	27612300	27625251	link	-	2380	12	Coding	529	1590	177	1766	27623916	27612914	incomplete-splice_match	3' fragment	ENSG00000000938.13	Annotated Genes	ENST00000399173.5	2483	13	Multi-Exon	989	8	884	0	45	AAACCATGAAATACCCTTGA	False	Canonical	False	False	AGTAAA	-19	0	3	0	19	0	6.39773	0	39.1053	0	0.869099	0	1.6032
PB.288.27	PB.288	FGR	chr1	27612300	27635561	link	-	2397	13	Coding	529	1590	194	1783	27623916	27612914	novel_not_in_catalog	At least 1 annot. don./accept.	ENSG00000000938.13	Annotated Genes	novel	2637	13	Multi-Exon			-376	0	45	AAACCATGAAATACCCTTGA	False	Canonical	True	False	AGTAAA	-19	0	2	0	2	0	4.26516	0	4.11634	0	0.721411	0	0.70896
PB.288.28	PB.288	FGR	chr1	27612300	27626202	link	-	2396	13	Coding	498	1497	286	1782	27623864	27612914	novel_not_in_catalog	At least 1 annot. don./accept.	ENSG00000000938.13	Annotated Genes	novel	2483	13	Multi-Exon			38	0	45	AAACCATGAAATACCCTTGA	False	Canonical	True	False	AGTAAA	-19	0	1	0	1	0	2.13258	0	2.05817	0	0.495902	0	0.485462
PB.288.29	PB.288	FGR	chr1	27612300	27635144	link	-	2348	12	Coding	268	807	157	963	27623916	27615633	novel_not_in_catalog	Intron retention	ENSG00000000938.13	Annotated Genes	novel	2637	13	Multi-Exon			-10	0	45	AAACCATGAAATACCCTTGA	False	Non-canonical	True	True	AGTAAA	-19	0	0	0	3	0	0	0	6.17452	0	0	0	0.855793
PB.288.30	PB.288	FGR	chr1	27612300	27635166	link	-	2313	13	Coding	506	1521	179	1699	27623916	27612914	novel_not_in_catalog	At least 1 annot. don./accept.	ENSG00000000938.13	Annotated Genes	novel	2637	13	Multi-Exon			19	0	45	AAACCATGAAATACCCTTGA	False	Canonical	True	False	AGTAAA	-19	0	2	0	1	0	4.26516	0	2.05817	0	0.721411	0	0.485462
PB.288.31	PB.288	FGR	chr1	27612300	27635184	link	-	2246	12	Coding	410	1233	197	1429	27623916	27613117	novel_in_catalog	Comb. of annot. splice sites	ENSG00000000938.13	Annotated Genes	novel	2637	13	Multi-Exon			1	0	45	AAACCATGAAATACCCTTGA	False	Canonical	False	False	AGTAAA	-19	0	0	0	4	0	0	0	8.23269	0	0	0	0.965328
PB.288.32	PB.288	FGR	chr1	27612300	27623878	link	-	2166	11	Coding	325	978	575	1552	27616926	27612914	full-splice_match	Alterantive 5'end	ENSG00000000938.13	Annotated Genes	ENST00000374004.5	2350	11	Multi-Exon	184	0	184	0	45	AAACCATGAAATACCCTTGA	False	Canonical	False	False	AGTAAA	-19	0	3	0	2	0	6.39773	0	4.11634	0	0.869099	0	0.70896
PB.288.33	PB.288	FGR	chr1	27612300	27626148	link	-	2124	14	Coding	529	1590	180	1769	27623916	27612914	novel_not_in_catalog	At least 1 annot. don./accept.	ENSG00000000938.13	Annotated Genes	novel	2483	13	Multi-Exon			-13	0	45	AAACCATGAAATACCCTTGA	False	Non-canonical	False	True	AGTAAA	-19	0	0	0	2	0	0	0	4.11634	0	0	0	0.70896
PB.288.34	PB.288	FGR	chr1	27612300	27626132	link	-	2085	14	Coding	529	1590	164	1753	27623916	27612914	novel_not_in_catalog	At least 1 annot. don./accept.	ENSG00000000938.13	Annotated Genes	novel	2483	13	Multi-Exon			3	0	45	AAACCATGAAATACCCTTGA	False	Non-canonical	False	True	AGTAAA	-19	0	0	0	2	0	0	0	4.11634	0	0	0	0.70896
PB.288.35	PB.288	FGR	chr1	27612300	27621610	link	-	1885	8	Coding	226	681	591	1271	27615560	27612914	novel_not_in_catalog	Intron retention	ENSG00000000938.13	Annotated Genes	novel	2350	11	Multi-Exon			2452	0	45	AAACCATGAAATACCCTTGA	False	Canonical	True	False	AGTAAA	-19	0	0	0	2	0	0	0	4.11634	0	0	0	0.70896
PB.288.36	PB.288	FGR	chr1	27612300	27617228	link	-	1783	7	Coding	232	699	471	1169	27615560	27612914	novel_in_catalog	Intron retention	ENSG00000000938.13	Annotated Genes	novel	2350	11	Multi-Exon			6834	0	45	AAACCATGAAATACCCTTGA	False	Canonical	False	False	AGTAAA	-19	0	0	0	4	0	0	0	8.23269	0	0	0	0.965328
PB.288.37	PB.288	FGR	chr1	27612300	27616924	link	-	1590	7	Coding	303	912	65	976	27616860	27612914	incomplete-splice_match	3' fragment	ENSG00000000938.13	Annotated Genes	ENST00000374004.5	2350	11	Multi-Exon	7138	0	7138	0	45	AAACCATGAAATACCCTTGA	False	Canonical	False	False	AGTAAA	-19	0	0	0	3	0	0	0	6.17452	0	0	0	0.855793
PB.288.38	PB.288	FGR	chr1	27612300	27615698	link	-	1451	5	Coding	232	699	139	837	27615560	27612914	incomplete-splice_match	Intron retention	ENSG00000000938.13	Annotated Genes	ENST00000374004.5	2350	11	Multi-Exon	8364	0	8364	0	45	AAACCATGAAATACCCTTGA	False	Canonical	False	False	AGTAAA	-19	0	0	0	2	0	0	0	4.11634	0	0	0	0.70896
PB.288.39	PB.288	FGR	chr1	27612300	27614497	link	-	1023	3	Coding	68	207	203	409	27613120	27612914	incomplete-splice_match	3' fragment	ENSG00000000938.13	Annotated Genes	ENST00000374004.5	2350	11	Multi-Exon	9565	0	9565	0	45	AAACCATGAAATACCCTTGA	False	Canonical	False	False	AGTAAA	-19	0	0	0	3	0	0	0	6.17452	0	0	0	0.855793
PB.288.40	PB.288	FGR	chr1	27612300	27635162	link	-	4078	10	Coding	157	474	1687	2160	27615560	27614314	novel_in_catalog	Intron retention	ENSG00000000938.13	Annotated Genes	novel	2637	13	Multi-Exon			23	0	45	AAACCATGAAATACCCTTGA	False	Canonical	False	True	AGTAAA	-19	0	0	0	2	0	0	0	4.11634	0	0	0	0.70896
PB.288.41	PB.288	FGR	chr1	27612300	27626029	link	-	3700	11	Coding	148	447	2113	2559	27616926	27614882	novel_not_in_catalog	Intron retention	ENSG00000000938.13	Annotated Genes	novel	2637	13	Multi-Exon			106	0	45	AAACCATGAAATACCCTTGA	False	Canonical	True	True	AGTAAA	-19	0	0	0	18	0	0	0	37.0471	0	0	0	1.58032
PB.288.42	PB.288	FGR	chr1	27612300	27626086	link	-	3208	10	Coding	160	483	2112	2594	27614571	27612914	novel_in_catalog	Intron retention	ENSG00000000938.13	Annotated Genes	novel	2483	13	Multi-Exon			49	0	45	AAACCATGAAATACCCTTGA	False	Canonical	False	False	AGTAAA	-19	0	0	0	2	0	0	0	4.11634	0	0	0	0.70896
PB.288.43	PB.288	FGR	chr1	27612300	27626091	link	-	3164	12	Coding	232	699	1852	2550	27615560	27612914	novel_not_in_catalog	Intron retention	ENSG00000000938.13	Annotated Genes	novel	2483	13	Multi-Exon			44	0	45	AAACCATGAAATACCCTTGA	False	Canonical	True	False	AGTAAA	-19	0	0	0	2	0	0	0	4.11634	0	0	0	0.70896
PB.288.44	PB.288	FGR	chr1	27612300	27635137	link	-	3161	11	Coding	148	447	1308	1754	27616926	27614882	novel_not_in_catalog	Intron retention	ENSG00000000938.13	Annotated Genes	novel	2637	13	Multi-Exon			-3	0	45	AAACCATGAAATACCCTTGA	False	Canonical	True	True	AGTAAA	-19	0	0	0	2	0	0	0	4.11634	0	0	0	0.70896
PB.288.45	PB.288	FGR	chr1	27612300	27626132	link	-	3150	11	Coding	203	612	1322	1933	27616926	27614721	novel_not_in_catalog	Intron retention	ENSG00000000938.13	Annotated Genes	novel	2483	13	Multi-Exon			3	0	45	AAACCATGAAATACCCTTGA	False	Canonical	True	True	AGTAAA	-19	0	0	0	2	0	0	0	4.11634	0	0	0	0.70896
PB.288.46	PB.288	FGR	chr1	27612300	27635185	link	-	3141	12	Coding	168	507	2021	2527	27614861	27612914	novel_not_in_catalog	Intron retention	ENSG00000000938.13	Annotated Genes	novel	2637	13	Multi-Exon			0	0	45	AAACCATGAAATACCCTTGA	False	Canonical	True	False	AGTAAA	-19	0	0	0	5	0	0	0	10.2909	0	0	0	1.05273
PB.288.47	PB.288	FGR	chr1	27612300	27635184	link	-	3021	11	Coding	232	699	1709	2407	27615560	27612914	novel_in_catalog	Intron retention	ENSG00000000938.13	Annotated Genes	novel	2637	13	Multi-Exon			1	0	45	AAACCATGAAATACCCTTGA	False	Canonical	False	False	AGTAAA	-19	0	3	0	19	0	6.39773	0	39.1053	0	0.869099	0	1.6032
PB.288.48	PB.288	FGR	chr1	27612300	27635337	link	-	3099	12	Coding	325	978	1508	2485	27616926	27612914	novel_in_catalog	Intron retention	ENSG00000000938.13	Annotated Genes	novel	2637	13	Multi-Exon			-152	0	45	AAACCATGAAATACCCTTGA	False	Canonical	False	False	AGTAAA	-19	1	9	0	33	2.91312	19.1932	0	67.9197	0.592523	1.30521	0	1.83834
PB.288.49	PB.288	FGR	chr1	27612300	27635141	link	-	3026	13	Coding	325	978	1435	2412	27616926	27612914	novel_not_in_catalog	Intron retention	ENSG00000000938.13	Annotated Genes	novel	2637	13	Multi-Exon			-7	0	45	AAACCATGAAATACCCTTGA	False	Canonical	True	False	AGTAAA	-19	0	0	0	4	0	0	0	8.23269	0	0	0	0.965328
PB.288.50	PB.288	FGR	chr1	27612300	27626236	link	-	3017	12	Coding	325	978	1426	2403	27616926	27612914	novel_in_catalog	Intron retention	ENSG00000000938.13	Annotated Genes	novel	2483	13	Multi-Exon			4	0	45	AAACCATGAAATACCCTTGA	False	Canonical	False	False	AGTAAA	-19	1	4	0	53	2.91312	8.53031	0	109.083	0.592523	0.979107	0	2.04172
PB.288.51	PB.288	FGR	chr1	27612300	27626236	link	-	3092	11	Coding	232	699	1780	2478	27615560	27612914	novel_in_catalog	Intron retention	ENSG00000000938.13	Annotated Genes	novel	2483	13	Multi-Exon			4	0	45	AAACCATGAAATACCCTTGA	False	Canonical	False	False	AGTAAA	-19	1	2	0	32	2.91312	4.26516	0	65.8615	0.592523	0.721411	0	1.82518
PB.288.52	PB.288	FGR	chr1	27612300	27626578	link	-	3016	11	Coding	168	507	1896	2402	27614861	27612914	novel_not_in_catalog	Intron retention	ENSG00000000938.13	Annotated Genes	novel	2021	13	Multi-Exon			-9	0	45	AAACCATGAAATACCCTTGA	False	Canonical	True	False	AGTAAA	-19	0	1	0	3	0	2.13258	0	6.17452	0	0.495902	0	0.855793
PB.288.53	PB.288	FGR	chr1	27612300	27625216	link	-	2966	10	Coding	232	699	1654	2352	27615560	27612914	novel_in_catalog	Intron retention	ENSG00000000938.13	Annotated Genes	novel	2637	13	Multi-Exon			919	0	45	AAACCATGAAATACCCTTGA	False	Canonical	False	False	AGTAAA	-19	0	0	0	10	0	0	0	20.5817	0	0	0	1.33409
PB.288.55	PB.288	FGR	chr1	27612300	27626569	link	-	2936	12	Coding	325	978	1345	2322	27616926	27612914	novel_in_catalog	Intron retention	ENSG00000000938.13	Annotated Genes	novel	2021	13	Multi-Exon			0	0	45	AAACCATGAAATACCCTTGA	False	Canonical	False	False	AGTAAA	-19	3	2	0	2	8.73935	4.26516	0	4.11634	0.98853	0.721411	0	0.70896
PB.288.56	PB.288	FGR	chr1	27612300	27626574	link	-	2833	11	Coding	148	447	1246	1692	27616926	27614882	novel_not_in_catalog	Intron retention	ENSG00000000938.13	Annotated Genes	novel	2021	13	Multi-Exon			-5	0	45	AAACCATGAAATACCCTTGA	False	Canonical	True	True	AGTAAA	-19	0	0	0	2	0	0	0	4.11634	0	0	0	0.70896
PB.288.57	PB.288	FGR	chr1	27612300	27626132	link	-	2809	11	Coding	325	978	1218	2195	27616926	27612914	novel_in_catalog	Intron retention	ENSG00000000938.13	Annotated Genes	novel	2483	13	Multi-Exon			3	0	45	AAACCATGAAATACCCTTGA	False	Canonical	False	False	AGTAAA	-19	0	0	0	3	0	0	0	6.17452	0	0	0	0.855793
PB.288.58	PB.288	FGR	chr1	27612300	27635185	link	-	2757	12	Coding	325	978	1166	2143	27616926	27612914	novel_not_in_catalog	Intron retention	ENSG00000000938.13	Annotated Genes	novel	2637	13	Multi-Exon			0	0	45	AAACCATGAAATACCCTTGA	False	Canonical	True	False	AGTAAA	-19	0	0	0	2	0	0	0	4.11634	0	0	0	0.70896
PB.288.59	PB.288	FGR	chr1	27612300	27635540	link	-	2660	13	Coding	325	978	1069	2046	27616926	27612914	novel_not_in_catalog	At least 1 annot. don./accept.	ENSG00000000938.13	Annotated Genes	novel	2637	13	Multi-Exon			-355	0	45	AAACCATGAAATACCCTTGA	False	Non-canonical	True	False	AGTAAA	-19	0	0	0	2	0	0	0	4.11634	0	0	0	0.70896
PB.288.60	PB.288	FGR	chr1	27612300	27635185	link	-	2614	14	Coding	148	447	1027	1473	27616926	27614882	novel_not_in_catalog	At least 1 annot. don./accept.	ENSG00000000938.13	Annotated Genes	novel	2637	13	Multi-Exon			0	0	45	AAACCATGAAATACCCTTGA	False	Canonical	True	True	AGTAAA	-19	0	0	0	2	0	0	0	4.11634	0	0	0	0.70896
PB.288.61	PB.288	FGR	chr1	27612300	27635182	link	-	2473	12	Coding	297	894	195	1088	27623916	27615633	novel_in_catalog	Intron retention	ENSG00000000938.13	Annotated Genes	novel	2637	13	Multi-Exon			3	0	45	AAACCATGAAATACCCTTGA	False	Canonical	False	True	AGTAAA	-19	0	3	0	14	0	6.39773	0	28.8144	0	0.869099	0	1.47443
PB.288.62	PB.288	FGR	chr1	27612300	27623686	link	-	2595	9	Coding	232	699	1283	1981	27615560	27612914	novel_in_catalog	Intron retention	ENSG00000000938.13	Annotated Genes	novel	2350	11	Multi-Exon			376	0	45	AAACCATGAAATACCCTTGA	False	Canonical	False	False	AGTAAA	-19	0	0	0	4	0	0	0	8.23269	0	0	0	0.965328
PB.288.63	PB.288	FGR	chr1	27612300	27635185	link	-	2524	14	Coding	529	1590	321	1910	27623916	27612914	novel_not_in_catalog	At least 1 annot. don./accept.	ENSG00000000938.13	Annotated Genes	novel	2637	13	Multi-Exon			0	0	45	AAACCATGAAATACCCTTGA	False	Canonical	True	False	AGTAAA	-19	0	2	0	12	0	4.26516	0	24.6981	0	0.721411	0	1.4099
PB.288.64	PB.288	FGR	chr1	27612301	27634580	link	-	2387	13	Coding	529	1590	185	1774	27623916	27612914	novel_not_in_catalog	At least 1 annot. don./accept.	ENSG00000000938.13	Annotated Genes	novel	2637	13	Multi-Exon			554	-1	40	CAAACCATGAAATACCCTTG	True	Canonical	False	False	AGTAAA	-18	0	2	0	0	0	4.26516	0	0	0	0.721411	0	0
PB.288.65	PB.288	FGR	chr1	27612301	27635188	link	-	2362	13	Coding	498	1497	253	1749	27623864	27612914	novel_not_in_catalog	At least 1 annot. don./accept.	ENSG00000000938.13	Annotated Genes	novel	2637	13	Multi-Exon			-3	-1	40	CAAACCATGAAATACCCTTG	False	Canonical	True	False	AGTAAA	-18	0	0	0	2	0	0	0	4.11634	0	0	0	0.70896
PB.288.67	PB.288	FGR	chr1	27612301	27613923	link	-	1527	2	Non coding							incomplete-splice_match	3' fragment	ENSG00000000938.13	Annotated Genes	ENST00000374004.5	2350	11	Multi-Exon	10139	1	10139	-1	40	CAAACCATGAAATACCCTTG	False	Canonical	False		AGTAAA	-18	0	0	0	2	0	0	0	4.11634	0	0	0	0.70896
PB.288.68	PB.288	FGR	chr1	27612301	27626137	link	-	2712	11	Coding	297	894	169	1062	27623916	27615633	novel_in_catalog	Intron retention	ENSG00000000938.13	Annotated Genes	novel	2483	13	Multi-Exon			-2	-1	40	CAAACCATGAAATACCCTTG	False	Canonical	False	True	AGTAAA	-18	0	0	0	2	0	0	0	4.11634	0	0	0	0.70896
PB.288.69	PB.288	FGR	chr1	27612301	27626132	link	-	2632	12	Coding	407	1224	164	1387	27623916	27614721	novel_in_catalog	Intron retention	ENSG00000000938.13	Annotated Genes	novel	2483	13	Multi-Exon			3	-1	40	CAAACCATGAAATACCCTTG	False	Canonical	False	True	AGTAAA	-18	0	0	0	2	0	0	0	4.11634	0	0	0	0.70896
PB.288.70	PB.288	FGR	chr1	27612582	27626236	link	-	2189	13	Coding	529	1590	268	1857	27623916	27612914	full-splice_match	Alternative 3'end	ENSG00000000938.13	Annotated Genes	ENST00000399173.5	2483	13	Multi-Exon	4	290	4	87	15	ACTTCTCTCCTATCACTGCT	False	Canonical	False	False	TATAAA	-19	0	0	0	3	0	0	0	6.17452	0	0	0	0.855793
PB.288.71	PB.288	FGR	chr1	27612585	27635182	link	-	2113	13	Coding	529	1590	195	1784	27623916	27612914	full-splice_match	Alternative 3'end	ENSG00000000938.13	Annotated Genes	ENST00000374005.8	2637	13	Multi-Exon	3	521	3	84	15	CTCACTTCTCTCCTATCACT	False	Canonical	False	False	TATAAA	-16	0	0	0	6	0	0	0	12.349	0	0	0	1.12545
PB.288.72	PB.288	FGR	chr1	27612585	27626236	link	-	2940	13	Coding	232	699	1913	2611	27615560	27612914	novel_not_in_catalog	Intron retention	ENSG00000000938.13	Annotated Genes	novel	2483	13	Multi-Exon			4	84	15	CTCACTTCTCTCCTATCACT	False	Canonical	True	False	TATAAA	-16	0	0	0	3	0	0	0	6.17452	0	0	0	0.855793
PB.288.73	PB.288	FGR	chr1	27612641	27626117	link	-	2842	12	Coding	325	978	1592	2569	27616926	27612914	novel_not_in_catalog	At least 1 annot. don./accept.	ENSG00000000938.13	Annotated Genes	novel	2483	13	Multi-Exon			18	28	30	CCCCACCCAAAGTGCTCAGA	False	Canonical	False	False			0	0	0	2	0	0	0	4.11634	0	0	0	0.70896
PB.288.76	PB.288	FGR	chr1	27632155	27635162	link	-	3008	1	Coding	98	297	2	298	27635161	27634865	novel_in_catalog	Mono-exon	ENSG00000000938.13	Annotated Genes	novel	2637	13	Mono-Exon			23	-8748	90	AAAAAAAAAAAAAAGAAGAA	False						0	1	0	7	0	2.13258	0	14.4072	0	0.495902	0	1.18772
PB.1326.1	PB.1326	CFH	chr1	196652039	196728403	link	+	2373	15	Coding	764	2292	80	2371	196652118	196728401	incomplete-splice_match	5' fragment	ENSG00000000971.16	Annotated Genes	ENST00000367429.9	3962	22	Multi-Exon	-4	19101	-4	-12683	60	AAAAAACAAGAAGGAATTCG	True	Canonical	False	False			2	0	0	0	5.82623	0	0	0	0.834181	0	0	0
PB.1326.2	PB.1326	CFH	chr1	196652042	196747496	link	+	5037	21	Coding	989	2970	77	3046	196652118	196740806	novel_in_catalog	Intron retention	ENSG00000000971.16	Annotated Genes	novel	3962	22	Multi-Exon			-1	-8	35	AAAACTAACGGTTGTGTCCA	False	Canonical	False	True	ATTAAA	-7	0	2	0	0	0	4.26516	0	0	0	0.721411	0	0
PB.1326.3	PB.1326	CFH	chr1	196652043	196701563	link	+	1657	10	Coding	449	1350	76	1425	196652118	196701331	full-splice_match	Reference match	ENSG00000000971.16	Annotated Genes	ENST00000630130.2	1658	10	Multi-Exon	-2	3	0	-2	25	AAACCCCACTGTCTCAGTGT	False	Canonical	False	False	ATTAAA	-16	1	0	1	0	2.91312	0	1.54061	0	0.592523	0	0.404938	0
PB.1326.4	PB.1326	CFH	chr1	196652043	196747496	link	+	3954	22	Coding	1231	3696	76	3771	196652118	196747313	full-splice_match	Reference match	ENSG00000000971.16	Annotated Genes	ENST00000367429.9	3962	22	Multi-Exon	0	8	0	-8	35	AAAACTAACGGTTGTGTCCA	False	Canonical	False	False	ATTAAA	-7	1	5	2	0	2.91312	10.6629	3.08122	0	0.592523	1.06681	0.61079	0
PB.1326.5	PB.1326	CFH	chr1	196652043	196747374	link	+	3832	22	Coding	1231	3696	76	3771	196652118	196747313	full-splice_match	Alternative 3'end	ENSG00000000971.16	Annotated Genes	ENST00000367429.9	3962	22	Multi-Exon	0	130	0	-130	20	ATTTTTTATGTATTGTTTTA	False	Canonical	False	False	ATTAAA	-16	0	2	0	0	0	4.26516	0	0	0	0.721411	0	0
PB.13073.1	PB.13073	FUCA2	chr6	143493956	143511720	link	-	3241	7	Coding	467	1404	87	1490	143511634	143495707	full-splice_match	Alternative 3'end	ENSG00000001036.14	Annotated Genes	ENST00000002165.11	2385	7	Multi-Exon	0	-856	0	856	10	GAGTAGGGGTTGTGTTTTCT	False	Canonical	False	False	AATAAA	-18	0	1	1	3	0	2.13258	1.54061	6.17452	0	0.495902	0.404938	0.855793
PB.13073.2	PB.13073	FUCA2	chr6	143493961	143507276	link	-	2778	6	Coding	173	522	511	1032	143502435	143495707	incomplete-splice_match	3' fragment	ENSG00000001036.14	Annotated Genes	ENST00000002165.11	2385	7	Multi-Exon	4444	-851	4414	851	20	AACCTGAGTAGGGGTTGTGT	False	Canonical	False	False	AATAAA	-13	0	0	0	3	0	0	0	6.17452	0	0	0	0.855793
PB.13073.3	PB.13073	FUCA2	chr6	143494811	143511720	link	-	2386	7	Coding	467	1404	87	1490	143511634	143495707	full-splice_match	Reference match	ENSG00000001036.14	Annotated Genes	ENST00000002165.11	2385	7	Multi-Exon	0	-1	0	1	35	AAAAATATTTTCTTTCTTCA	False	Canonical	False	False	CATAAA	-19	0	1	1	1	0	2.13258	1.54061	2.05817	0	0.495902	0.404938	0.485462
PB.13073.4	PB.13073	FUCA2	chr6	143494813	143511702	link	-	3907	6	Coding	430	1293	69	1361	143511634	143497359	novel_in_catalog	Intron retention	ENSG00000001036.14	Annotated Genes	novel	2385	7	Multi-Exon			-12	-1	35	ACAAAAATATTTTCTTTCTT	False	Canonical	False	False	CATAAA	-17	0	0	0	2	0	0	0	4.11634	0	0	0	0.70896
PB.13073.5	PB.13073	FUCA2	chr6	143495488	143511715	link	-	1704	7	Coding	467	1404	82	1485	143511634	143495707	full-splice_match	Alternative 3'end	ENSG00000001036.14	Annotated Genes	ENST00000002165.11	2385	7	Multi-Exon	5	676	5	-676	15	ATTTGTTTCCATGTGTGACT	False	Canonical	False	False	ATTAAA	-15	4	13	2	20	11.6525	27.7235	3.08122	41.1634	1.10218	1.45824	0.61079	1.62494
PB.13073.6	PB.13073	FUCA2	chr6	143495488	143511703	link	-	1686	8	Coding	161	486	785	1270	143502435	143496024	novel_not_in_catalog	At least 1 annot. don./accept.	ENSG00000001036.14	Annotated Genes	novel	2385	7	Multi-Exon			-13	-676	15	ATTTGTTTCCATGTGTGACT	False	Canonical	True	True	ATTAAA	-15	0	0	0	2	0	0	0	4.11634	0	0	0	0.70896
PB.13073.7	PB.13073	FUCA2	chr6	143495492	143511703	link	-	1849	8	Coding	455	1368	70	1437	143511634	143496024	novel_not_in_catalog	At least 1 annot. don./accept.	ENSG00000001036.14	Annotated Genes	novel	2385	7	Multi-Exon			-13	-680	15	ATTGATTTGTTTCCATGTGT	False	Canonical	False	True	ATTAAA	-11	0	0	0	2	0	0	0	4.11634	0	0	0	0.70896
PB.13073.8	PB.13073	FUCA2	chr6	143497001	143511718	link	-	3314	4	Coding	271	816	85	900	143511634	143503849	novel_in_catalog	Intron retention	ENSG00000001036.14	Annotated Genes	novel	2385	7	Multi-Exon			2	-49	80	AAAAAATAAAATAAAATATA	False	Canonical	False	True			1	1	0	1	2.91312	2.13258	0	2.05817	0.592523	0.495902	0	0.485462
PB.13073.9	PB.13073	FUCA2	chr6	143506214	143511720	link	-	1521	2	Coding	150	453	87	539	143511634	143507196	incomplete-splice_match	5' fragment	ENSG00000001036.14	Annotated Genes	ENST00000367585.1	646	3	Multi-Exon	-30	4269	0	-4269	100	AAAAAAAAAAAAAAAAAAAA	False	Canonical	False	False			0	0	0	2	0	0	0	4.11634	0	0	0	0.70896
PB.13073.10	PB.13073	FUCA2	chr6	143506375	143511705	link	-	1345	2	Coding	150	453	72	524	143511634	143507196	incomplete-splice_match	5' fragment	ENSG00000001036.14	Annotated Genes	ENST00000367585.1	646	3	Multi-Exon	-15	4430	15	-4430	80	AAAAACAAACAAACAAACAA	False	Canonical	False	False			1	1	0	0	2.91312	2.13258	0	0	0.592523	0.495902	0	0
PB.12794.1	PB.12794	GCLC	chr6	53497346	53516226	link	-	2882	13	Coding	400	1203	270	1472	53514245	53498756	incomplete-splice_match	3' fragment	ENSG00000001084.13	Annotated Genes	ENST00000650454.1	3785	16	Multi-Exon	28875	5	-5778	-5	25	AGAAACCTTTGAGTGTGTGT	True	Canonical	False	False	AATAAA	-23	0	1	0	1	0	2.13258	0	2.05817	0	0.495902	0	0.485462
PB.12794.2	PB.12794	GCLC	chr6	53497437	53500510	link	-	1835	4	Coding	168	507	10	516	53500501	53498756	incomplete-splice_match	3' fragment	ENSG00000001084.13	Annotated Genes	ENST00000510837.5	776	5	Multi-Exon	5154	-1335	840	-53	30	AATTTGCTTGTGTAAATCAG	False	Canonical	False	False	ATTAAA	-22	0	0	0	2	0	0	0	4.11634	0	0	0	0.70896
PB.12794.3	PB.12794	GCLC	chr6	53498269	53525822	link	-	5581	15	Coding	397	1194	3901	5094	53514236	53498756	novel_in_catalog	Intron retention	ENSG00000001084.13	Annotated Genes	novel	3785	16	Multi-Exon			-1894	118	35	AAAGTGCTTCAAGGGTAATC	False	Canonical	False	False	ATTAAA	-17	0	0	0	2	0	0	0	4.11634	0	0	0	0.70896
PB.12794.4	PB.12794	GCLC	chr6	53501100	53504782	link	-	3683	1	Non coding							genic	Mono-exon	ENSG00000001084.13	Annotated Genes	novel			Mono-Exon			882	-900	70	TAAAAATACAAAAAAATTAG	False						0	0	0	2	0	0	0	4.11634	0	0	0	0.70896
PB.12705.1	PB.12705	NFYA	chr6	41072956	41080296	link	+	1397	2	Non coding							incomplete-splice_match	5' fragment	ENSG00000001167.14	Annotated Genes	ENST00000353205.5	1660	9	Multi-Exon	-27	17654	11	-17654	75	AAATAAAGTTTAAAAAAAAA	False	Canonical	False		AAAACA	-29	0	0	0	2	0	0	0	4.11634	0	0	0	0.70896
PB.12705.2	PB.12705	NFYA	chr6	41072960	41099961	link	+	3869	10	Coding	318	957	362	1318	41079090	41097410	novel_not_in_catalog	At least 1 annot. don./accept.	ENSG00000001167.14	Annotated Genes	novel	3811	10	Multi-Exon			15	-15	65	AAAAATAACCGAAAAGTAAT	False	Canonical	False	False	AATAAA	-6	0	3	0	0	0	6.39773	0	0	0	0.869099	0	0
PB.12705.3	PB.12705	NFYA	chr6	41072969	41099961	link	+	3772	10	Coding	347	1044	178	1221	41079090	41097410	full-splice_match	Reference match	ENSG00000001167.14	Annotated Genes	ENST00000341376.10	3811	10	Multi-Exon	24	15	-14	-15	65	AAAAATAACCGAAAAGTAAT	False	Canonical	False	False	AATAAA	-6	0	4	1	1	0	8.53031	1.54061	2.05817	0	0.979107	0.404938	0.485462
PB.12705.4	PB.12705	NFYA	chr6	41072969	41098994	link	+	2718	9	Coding	318	957	178	1134	41079090	41097410	full-splice_match	Alternative 3'end	ENSG00000001167.14	Annotated Genes	ENST00000353205.5	1660	9	Multi-Exon	-14	-1044	-14	-982	25	TGACTTCAGCTTAACTGTAT	False	Canonical	False	False	AATAAA	-15	2	0	0	0	5.82623	0	0	0	0.834181	0	0	0
PB.12705.6	PB.12705	NFYA	chr6	41072972	41081325	link	+	2410	2	Non coding							incomplete-splice_match	5' fragment	ENSG00000001167.14	Annotated Genes	ENST00000353205.5	1660	9	Multi-Exon	-11	16625	-11	-16625	70	AAAAATACAAAAAAATTAGC	False	Canonical	False				0	0	0	3	0	0	0	6.17452	0	0	0	0.855793
PB.12705.7	PB.12705	NFYA	chr6	41072974	41099972	link	+	3760	10	Coding	341	1026	173	1198	41079090	41097410	novel_not_in_catalog	At least 1 annot. don./accept.	ENSG00000001167.14	Annotated Genes	novel	3811	10	Multi-Exon			-9	-4	40	AAAAGTAATGTGACTTTTGA	False	Canonical	True	False	AATAAA	-17	1	0	1	0	2.91312	0	1.54061	0	0.592523	0	0.404938	0
PB.12705.8	PB.12705	NFYA	chr6	41072974	41099961	link	+	3680	9	Coding	318	957	173	1129	41079090	41097410	full-splice_match	Alternative 3'end	ENSG00000001167.14	Annotated Genes	ENST00000353205.5	1660	9	Multi-Exon	-9	-2011	-9	-15	65	AAAAATAACCGAAAAGTAAT	False	Canonical	False	False	AATAAA	-6	5	18	4	1	14.5656	38.3864	6.16244	2.05817	1.19217	1.59535	0.855061	0.485462
PB.12705.9	PB.12705	NFYA	chr6	41072974	41099961	link	+	3662	9	Coding	312	939	173	1111	41079090	41097410	novel_not_in_catalog	At least 1 annot. don./accept.	ENSG00000001167.14	Annotated Genes	novel	1660	9	Multi-Exon			-9	-15	65	AAAAATAACCGAAAAGTAAT	False	Canonical	True	False	AATAAA	-6	0	4	2	2	0	8.53031	3.08122	4.11634	0	0.979107	0.61079	0.70896
PB.12705.10	PB.12705	NFYA	chr6	41072974	41099961	link	+	3548	8	Coding	274	825	173	997	41079090	41097410	novel_in_catalog	Comb. of annot. splice sites	ENSG00000001167.14	Annotated Genes	novel	1660	9	Multi-Exon			-9	-15	65	AAAAATAACCGAAAAGTAAT	False	Canonical	False	False	AATAAA	-6	1	1	2	0	2.91312	2.13258	3.08122	0	0.592523	0.495902	0.61079	0
PB.12705.11	PB.12705	NFYA	chr6	41080812	41099961	link	+	3519	8	Coding	287	864	105	968	41084064	41097410	incomplete-splice_match	3' fragment	ENSG00000001167.14	Annotated Genes	ENST00000341376.10	3811	10	Multi-Exon	7867	15	7829	-15	65	AAAAATAACCGAAAAGTAAT	False	Canonical	False	False	AATAAA	-6	2	2	0	1	5.82623	4.26516	0	2.05817	0.834181	0.721411	0	0.485462
PB.12705.12	PB.12705	NFYA	chr6	41090203	41099961	link	+	3155	5	Coding	158	477	128	604	41091548	41097410	incomplete-splice_match	3' fragment	ENSG00000001167.14	Annotated Genes	ENST00000341376.10	3811	10	Multi-Exon	17258	15	17220	-15	65	AAAAATAACCGAAAAGTAAT	False	Canonical	False	False	AATAAA	-6	0	1	1	0	0	2.13258	1.54061	0	0	0.495902	0.404938	0
PB.12705.5	PB.12705		chr6	41072970	41102402	link	+	6125	9	Coding	318	957	177	1133	41079090	41097410	full-splice_match	Alternative 3'end	ENSG00000001167.14_ENSG00000161912.18	Annotated Genes	ENST00000353205.5	1660	9	Multi-Exon	-13	-4452	-13	2426	25	ACGTATCTCAAGTGTGTATT	False	Canonical	False	False	AATAAA	-20	1	0	3	1	2.91312	0	4.62183	2.05817	0.592523	0	0.749877	0.485462
PB.238.1	PB.238	STPG1	chr1	24357001	24413771	link	-	2713	9	Coding	122	369	1174	1542	24358540	24358172	full-splice_match	Reference match	ENSG00000001460.18	Annotated Genes	ENST00000337248.9	2726	9	Multi-Exon	11	2	11	-2	15	GAGCTTTTGGGTACCCCTTA	False	Canonical	False	False	ATTAAA	-20	3	6	2	0	8.73935	12.7955	3.08122	0	0.98853	1.13974	0.61079	0
PB.239.1	PB.239	NIPAL3	chr1	24415783	24471578	link	+	4006	12	Coding	192	579	1035	1613	24456143	24469185	novel_in_catalog	Comb. of annot. splice sites	ENSG00000001461.17	Annotated Genes	novel	5481	13	Multi-Exon			-19	-1398	100	AAAAAAAAAAAAAAAAAAAA	False	Canonical	False	False			0	2	0	0	0	4.26516	0	0	0	0.721411	0	0
PB.239.2	PB.239	NIPAL3	chr1	24415783	24471163	link	+	3578	12	Coding	406	1221	380	1600	24419548	24469185	full-splice_match	Alternative 3'end	ENSG00000001461.17	Annotated Genes	ENST00000374399.9	5372	12	Multi-Exon	-19	1813	-19	-1813	35	AAAATAGGGTGATCACCCCC	False	Canonical	False	False	TATAAA	-7	3	2	0	0	8.73935	4.26516	0	0	0.98853	0.721411	0	0
PB.239.3	PB.239	NIPAL3	chr1	24415783	24472975	link	+	5390	12	Coding	406	1221	380	1600	24419548	24469185	full-splice_match	Reference match	ENSG00000001461.17	Annotated Genes	ENST00000374399.9	5372	12	Multi-Exon	-19	1	-19	-1	20	ACAGCTGAGTTCGTGTCTTA	False	Canonical	False	False	ATTAAA	-14	7	7	4	0	20.3918	14.928	6.16244	0	1.33025	1.20216	0.855061	0
PB.239.4	PB.239	NIPAL3	chr1	24415785	24418466	link	+	2682	1	Non coding							genic	Mono-exon	ENSG00000001461.17	Annotated Genes	novel			Mono-Exon			-17	-1662	45	AAAAAAATTAGCCAGGCCTT	False						1	1	0	0	2.91312	2.13258	0	0	0.592523	0.495902	0	0
PB.239.5	PB.239	NIPAL3	chr1	24415796	24421351	link	+	2170	2	Non coding							full-splice_match	Alternative 3'end	ENSG00000001461.17	Annotated Genes	ENST00000488155.1	931	2	Multi-Exon	-16	-1223	-6	-759	90	AAAAAAAAAGAAAGAAAAAA	False	Canonical	False				3	2	0	1	8.73935	4.26516	0	2.05817	0.98853	0.721411	0	0.485462
PB.239.6	PB.239	NIPAL3	chr1	24415802	24421156	link	+	1969	2	Non coding							full-splice_match	Alternative 3'end	ENSG00000001461.17	Annotated Genes	ENST00000488155.1	931	2	Multi-Exon	-10	-1028	0	-954	65	AAAAATACAAAAAATTAGCC	False	Canonical	False				5	3	0	0	14.5656	6.39773	0	0	1.19217	0.869099	0	0
PB.239.7	PB.239	NIPAL3	chr1	24415802	24469269	link	+	1665	12	Coding	406	1221	361	1581	24419548	24469185	full-splice_match	Alternative 3'end	ENSG00000001461.17	Annotated Genes	ENST00000374399.9	5372	12	Multi-Exon	0	3707	0	2891	30	ATTTTGTTTCTAACTGAGAA	False	Canonical	False	False			0	2	0	0	0	4.26516	0	0	0	0.721411	0	0
PB.239.8	PB.239	NIPAL3	chr1	24415802	24420080	link	+	4279	1	Non coding							novel_in_catalog	Mono-exon by intron ret.	ENSG00000001461.17	Annotated Genes	novel	5372	12	Mono-Exon			0	-48	90	AAAAGGAAAAAAAAAAAAAA	False						4	2	3	0	11.6525	4.26516	4.62183	0	1.10218	0.721411	0.749877	0
PB.239.9	PB.239	NIPAL3	chr1	24415802	24419919	link	+	4118	1	Non coding							novel_in_catalog	Mono-exon by intron ret.	ENSG00000001461.17	Annotated Genes	novel	5372	12	Mono-Exon			0	-209	50	AAAAACACAAAGATTGGCTG	False						1	0	1	0	2.91312	0	1.54061	0	0.592523	0	0.404938	0
PB.239.10	PB.239	NIPAL3	chr1	24415802	24471578	link	+	4056	12	Coding	324	975	689	1663	24442139	24469185	novel_not_in_catalog	At least 1 annot. don./accept.	ENSG00000001461.17	Annotated Genes	novel	5372	12	Multi-Exon			0	-1398	100	AAAAAAAAAAAAAAAAAAAA	False	Canonical	False	False			1	0	3	0	2.91312	0	4.62183	0	0.592523	0	0.749877	0
PB.239.11	PB.239	NIPAL3	chr1	24415802	24471578	link	+	3974	12	Coding	406	1221	361	1581	24419548	24469185	full-splice_match	Alternative 3'end	ENSG00000001461.17	Annotated Genes	ENST00000374399.9	5372	12	Multi-Exon	0	1398	0	-1398	100	AAAAAAAAAAAAAAAAAAAA	False	Canonical	False	False			27	23	15	0	78.6541	49.0493	23.1091	0	1.90121	1.6994	1.38218	0
PB.239.12	PB.239	NIPAL3	chr1	24415802	24471578	link	+	3947	12	Coding	397	1194	361	1554	24419548	24469185	novel_not_in_catalog	At least 1 annot. don./accept.	ENSG00000001461.17	Annotated Genes	novel	5372	12	Multi-Exon			0	-1398	100	AAAAAAAAAAAAAAAAAAAA	False	Canonical	True	False			2	2	0	0	5.82623	4.26516	0	0	0.834181	0.721411	0	0
PB.239.13	PB.239	NIPAL3	chr1	24415802	24471411	link	+	3899	13	Coding	406	1221	453	1673	24419548	24469185	novel_not_in_catalog	At least 1 annot. don./accept.	ENSG00000001461.17	Annotated Genes	novel	5372	12	Multi-Exon			0	-1565	80	AAAAATTAAAAATAAATAAA	False	Canonical	True	False			1	1	0	0	2.91312	2.13258	0	0	0.592523	0.495902	0	0
PB.239.14	PB.239	NIPAL3	chr1	24415802	24471411	link	+	3807	12	Coding	406	1221	361	1581	24419548	24469185	full-splice_match	Alternative 3'end	ENSG00000001461.17	Annotated Genes	ENST00000374399.9	5372	12	Multi-Exon	0	1565	0	-1565	80	AAAAATTAAAAATAAATAAA	False	Canonical	False	False			14	18	15	0	40.7836	38.3864	23.1091	0	1.62101	1.59535	1.38218	0
PB.239.15	PB.239	NIPAL3	chr1	24415802	24471578	link	+	3624	11	Coding	405	1218	14	1231	24415815	24469185	novel_in_catalog	Comb. of annot. splice sites	ENSG00000001461.17	Annotated Genes	novel	5372	12	Multi-Exon			0	-1398	100	AAAAAAAAAAAAAAAAAAAA	False	Canonical	False	False			0	1	1	0	0	2.13258	1.54061	0	0	0.495902	0.404938	0
PB.239.16	PB.239	NIPAL3	chr1	24415802	24473585	link	+	5981	12	Coding	406	1221	361	1581	24419548	24469185	full-splice_match	Alternative 3'end	ENSG00000001461.17	Annotated Genes	ENST00000374399.9	5372	12	Multi-Exon	0	-609	0	609	95	AAAAAAAAAAAAAAAAAAAG	False	Canonical	False	False			1	1	1	0	2.91312	2.13258	1.54061	0	0.592523	0.495902	0.404938	0
PB.239.17	PB.239	NIPAL3	chr1	24415802	24451703	link	+	2977	6	Coding	189	570	361	930	24419548	24449656	incomplete-splice_match	5' fragment	ENSG00000001461.17	Annotated Genes	ENST00000358028.8	1757	8	Multi-Exon	-11	3121	0	-3121	90	AAAAAAAGAAAAAGAAAAAA	False	Canonical	False	False			2	2	0	0	5.82623	4.26516	0	0	0.834181	0.721411	0	0
PB.239.18	PB.239	NIPAL3	chr1	24415804	24471794	link	+	4188	12	Coding	406	1221	359	1579	24419548	24469185	full-splice_match	Alternative 3'end	ENSG00000001461.17	Annotated Genes	ENST00000374399.9	5372	12	Multi-Exon	2	1182	1	-1182	75	AAGAACAAAAAACAAAAAGC	False	Canonical	False	False			3	2	1	0	8.73935	4.26516	1.54061	0	0.98853	0.721411	0.404938	0
PB.239.19	PB.239	NIPAL3	chr1	24415810	24447532	link	+	3034	5	Coding	144	435	353	787	24419548	24445285	incomplete-splice_match	5' fragment	ENSG00000001461.17	Annotated Genes	ENST00000358028.8	1757	8	Multi-Exon	-3	7292	-2	-7292	65	AAAAAAGAAAAGAATTTTAC	False	Canonical	False	False			1	1	0	0	2.91312	2.13258	0	0	0.592523	0.495902	0	0
PB.239.20	PB.239	NIPAL3	chr1	24415811	24472981	link	+	5450	12	Coding	324	975	680	1654	24442139	24469185	novel_not_in_catalog	At least 1 annot. don./accept.	ENSG00000001461.17	Annotated Genes	novel	5372	12	Multi-Exon			-1	5	10	GAGTTCGTGTCTTATGTTTG	False	Canonical	False	False	ATTAAA	-20	0	3	0	0	0	6.39773	0	0	0	0.869099	0	0
PB.239.21	PB.239	NIPAL3	chr1	24416140	24471578	link	+	4031	12	Coding	406	1221	418	1638	24419548	24469185	novel_not_in_catalog	At least 1 annot. don./accept.	ENSG00000001461.17	Annotated Genes	novel	2714	5	Multi-Exon			282	-1398	100	AAAAAAAAAAAAAAAAAAAA	False	Canonical	False	False			1	1	0	0	2.91312	2.13258	0	0	0.592523	0.495902	0	0
PB.239.22	PB.239	NIPAL3	chr1	24419329	24471578	link	+	3833	11	Coding	406	1221	220	1440	24419548	24469185	incomplete-splice_match	3' fragment	ENSG00000001461.17	Annotated Genes	ENST00000374399.9	5372	12	Multi-Exon	3527	1398	3471	-1398	100	AAAAAAAAAAAAAAAAAAAA	False	Canonical	False	False			1	0	1	0	2.91312	0	1.54061	0	0.592523	0	0.404938	0
PB.239.23	PB.239	NIPAL3	chr1	24445195	24471578	link	+	3270	8	Coding	245	738	140	877	24449570	24469185	incomplete-splice_match	3' fragment	ENSG00000001461.17	Annotated Genes	ENST00000003912.7	5481	13	Multi-Exon	29392	1398	-10971	-1398	100	AAAAAAAAAAAAAAAAAAAA	False	Canonical	False	False			1	0	1	0	2.91312	0	1.54061	0	0.592523	0	0.404938	0
PB.239.24	PB.239	NIPAL3	chr1	24469367	24472974	link	+	3608	1	Non coding							incomplete-splice_match	Mono-exon	ENSG00000001461.17	Annotated Genes	ENST00000374399.9	5372	12	Mono-Exon	53565	2	13201	-2	15	GACAGCTGAGTTCGTGTCTT	False				ATTAAA	-13	0	2	0	0	0	4.26516	0	0	0	0.721411	0	0
PB.239.25	PB.239	NIPAL3	chr1	24470853	24472980	link	+	2128	1	Non coding							genic	Mono-exon	ENSG00000001461.17	Annotated Genes	novel			Mono-Exon			14687	4	10	TGAGTTCGTGTCTTATGTTT	False				ATTAAA	-19	2	0	0	0	5.82623	0	0	0	0.834181	0	0	0
PB.15437.1	PB.15437	LAS1L	chrX	65512583	65534787	link	-	2487	13	Coding	676	2031	73	2103	65534715	65514819	novel_not_in_catalog	At least 1 annot. don./accept.	ENSG00000001497.17	Annotated Genes	novel	2470	14	Multi-Exon			0	0	15	AGTTTTGGTGTTTGTGAGAT	False	Canonical	False	True	AATAAA	-12	0	2	0	0	0	4.26516	0	0	0	0.721411	0	0
PB.15437.2	PB.15437	LAS1L	chrX	65512583	65534787	link	-	2308	12	Coding	333	1002	1115	2116	65524152	65512775	novel_in_catalog	Comb. of annot. junctions	ENSG00000001497.17	Annotated Genes	novel	2470	14	Multi-Exon			0	0	15	AGTTTTGGTGTTTGTGAGAT	False	Canonical	False	False	AATAAA	-12	0	1	3	0	0	2.13258	4.62183	0	0	0.495902	0.749877	0
PB.15437.3	PB.15437	LAS1L	chrX	65512583	65534768	link	-	2641	12	Coding	377	1134	1316	2449	65524284	65512775	novel_in_catalog	Intron retention	ENSG00000001497.17	Annotated Genes	novel	5205	13	Multi-Exon			7	0	15	AGTTTTGGTGTTTGTGAGAT	False	Canonical	False	False	AATAAA	-12	0	2	0	0	0	4.26516	0	0	0	0.721411	0	0
PB.15437.4	PB.15437	LAS1L	chrX	65512584	65534787	link	-	2468	14	Coding	734	2205	73	2277	65534715	65512775	full-splice_match	Reference match	ENSG00000001497.17	Annotated Genes	ENST00000374811.8	2470	14	Multi-Exon	0	2	0	-1	15	TAGTTTTGGTGTTTGTGAGA	False	Canonical	False	False	AATAAA	-11	1	16	10	0	2.91312	34.1212	15.4061	0	0.592523	1.54557	1.21501	0
PB.15437.5	PB.15437	LAS1L	chrX	65512584	65534776	link	-	2406	13	Coding	717	2154	62	2215	65534715	65512775	full-splice_match	Reference match	ENSG00000001497.17	Annotated Genes	ENST00000374807.9	2386	13	Multi-Exon	-22	2	-1	-1	15	TAGTTTTGGTGTTTGTGAGA	False	Canonical	False	False	AATAAA	-11	21	59	49	4	61.1754	125.822	75.4898	8.23269	1.79362	2.10319	1.8836	0.965328
PB.15437.6	PB.15437	LAS1L	chrX	65512584	65534787	link	-	3259	12	Coding	333	1002	2067	3068	65524152	65512775	novel_in_catalog	Intron retention	ENSG00000001497.17	Annotated Genes	novel	2470	14	Multi-Exon			0	-1	15	TAGTTTTGGTGTTTGTGAGA	False	Canonical	False	False	AATAAA	-11	1	0	2	0	2.91312	0	3.08122	0	0.592523	0	0.61079	0
PB.15437.7	PB.15437	LAS1L	chrX	65512584	65534787	link	-	2769	13	Coding	377	1134	1445	2578	65524284	65512775	novel_in_catalog	Intron retention	ENSG00000001497.17	Annotated Genes	novel	2470	14	Multi-Exon			0	-1	15	TAGTTTTGGTGTTTGTGAGA	False	Canonical	False	False	AATAAA	-11	1	3	0	0	2.91312	6.39773	0	0	0.592523	0.869099	0	0
PB.15437.8	PB.15437	LAS1L	chrX	65512584	65534787	link	-	2839	14	Coding	377	1134	1515	2648	65524284	65512775	novel_not_in_catalog	Intron retention	ENSG00000001497.17	Annotated Genes	novel	2470	14	Multi-Exon			0	-1	15	TAGTTTTGGTGTTTGTGAGA	False	Canonical	True	False	AATAAA	-11	0	0	0	2	0	0	0	4.11634	0	0	0	0.70896
PB.15437.9	PB.15437	LAS1L	chrX	65518122	65534776	link	-	1802	11	Coding	580	1740	62	1801	65534715	65518123	incomplete-splice_match	5' fragment	ENSG00000001497.17	Annotated Genes	ENST00000374807.9	2386	13	Multi-Exon	-22	5540	-1	2307	50	AAGATGATGAAGAGGAAGAC	False	Canonical	False	False	AAGAAA	-40	0	1	3	0	0	2.13258	4.62183	0	0	0.495902	0.749877	0
PB.15437.10	PB.15437	LAS1L	chrX	65520431	65534780	link	-	1849	11	Coding	519	1560	66	1625	65534715	65520655	novel_in_catalog	Comb. of annot. junctions	ENSG00000001497.17	Annotated Genes	novel	5205	13	Multi-Exon			-5	-2	20	AAGTGTCAGGCATGGTGCTG	False	Canonical	False	False	AATAAA	-18	0	0	1	1	0	0	1.54061	2.05817	0	0	0.404938	0.485462
PB.15437.11	PB.15437	LAS1L	chrX	65520432	65534787	link	-	2325	11	Coding	472	1419	73	1491	65534715	65521266	novel_not_in_catalog	At least 1 annot. don./accept.	ENSG00000001497.17	Annotated Genes	novel	5205	13	Multi-Exon			0	-3	20	TAAGTGTCAGGCATGGTGCT	False	Canonical	False	False	AATAAA	-17	1	0	1	0	2.91312	0	1.54061	0	0.592523	0	0.404938	0
PB.15437.12	PB.15437	LAS1L	chrX	65520436	65534754	link	-	2339	12	Coding	489	1470	40	1509	65534715	65521266	novel_not_in_catalog	At least 1 annot. don./accept.	ENSG00000001497.17	Annotated Genes	novel	5205	13	Multi-Exon			0	-7	35	AAATTAAGTGTCAGGCATGG	False	Canonical	False	False	AATAAA	-13	3	0	2	3	8.73935	0	3.08122	6.17452	0.98853	0	0.61079	0.855793
PB.15437.13	PB.15437	LAS1L	chrX	65520462	65534756	link	-	4596	8	Coding	139	420	458	877	65531384	65529487	novel_not_in_catalog	Intron retention	ENSG00000001497.17	Annotated Genes	novel	5205	13	Multi-Exon			0	-33	70	AGAGAAAAAATAAAAGATAC	False	Non-canonical	False	True			0	0	0	2	0	0	0	4.11634	0	0	0	0.70896
PB.15437.14	PB.15437	LAS1L	chrX	65520919	65534756	link	-	3969	9	Coding	291	876	42	917	65534715	65525021	novel_in_catalog	Comb. of annot. junctions	ENSG00000001497.17	Annotated Genes	novel	5205	13	Multi-Exon			0	-490	35	AGAAGGAACATGGCATGTGT	False	Canonical	False	True	AATAAA	-17	0	0	0	3	0	0	0	6.17452	0	0	0	0.855793
PB.15437.15	PB.15437	LAS1L	chrX	65521749	65534787	link	-	3331	11	Coding	483	1452	73	1524	65534715	65523556	incomplete-splice_match	5' fragment	ENSG00000001497.17	Annotated Genes	ENST00000374811.8	2470	14	Multi-Exon	0	9167	0	-1320	35	AAAAAATGCCTGTGCTTATT	False	Canonical	False	False			0	0	2	0	0	0	3.08122	0	0	0	0.61079	0
PB.12771.1	PB.12771	ENPP4	chr6	46129985	46146679	link	+	4639	4	Coding	453	1362	239	1600	46139584	46143640	full-splice_match	Reference match	ENSG00000001561.7	Annotated Genes	ENST00000321037.5	4644	4	Multi-Exon	-4	9	-4	-9	45	AAATATAAAGTTCAGTGTCA	False	Canonical	False	False	AATAAA	-31	8	3	6	2	23.3049	6.39773	9.24365	4.11634	1.38569	0.869099	1.01045	0.70896
PB.12771.2	PB.12771	ENPP4	chr6	46129985	46145390	link	+	3350	4	Coding	453	1362	239	1600	46139584	46143640	full-splice_match	Alternative 3'end	ENSG00000001561.7	Annotated Genes	ENST00000321037.5	4644	4	Multi-Exon	-4	1298	-4	-1298	45	AATTTTGCTTTAAAAAAATT	False	Canonical	False	False	AATAAA	-18	0	3	3	1	0	6.39773	4.62183	2.05817	0	0.869099	0.749877	0.485462
PB.12771.3	PB.12771	ENPP4	chr6	46130060	46144035	link	+	1920	4	Coding	453	1362	164	1525	46139584	46143640	full-splice_match	Alternative 3'5'end	ENSG00000001561.7	Annotated Genes	ENST00000321037.5	4644	4	Multi-Exon	71	2653	71	-2653	65	AAAGAAAACAACAGAAATCT	False	Canonical	False	False	AATAAA	-14	1	1	1	0	2.91312	2.13258	1.54061	0	0.592523	0.495902	0.404938	0
PB.12771.4	PB.12771	ENPP4	chr6	46130062	46145883	link	+	3766	4	Coding	453	1362	162	1523	46139584	46143640	full-splice_match	Alternative 3'5'end	ENSG00000001561.7	Annotated Genes	ENST00000321037.5	4644	4	Multi-Exon	73	805	73	-805	25	ATGTGTTAATTCATTTGTAT	False	Canonical	False	False	AATAAA	-20	0	4	4	0	0	8.53031	6.16244	0	0	0.979107	0.855061	0
PB.12771.5	PB.12771	ENPP4	chr6	46130152	46144238	link	+	2031	4	Coding	453	1362	72	1433	46139584	46143640	full-splice_match	Alternative 3'5'end	ENSG00000001561.7	Annotated Genes	ENST00000321037.5	4644	4	Multi-Exon	163	2450	163	-2450	70	AAAAAAAAAGCAAAGACCAT	False	Canonical	False	False	AAGAAA	-22	0	0	2	0	0	0	3.08122	0	0	0	0.61079	0
PB.12771.6	PB.12771	ENPP4	chr6	46130152	46146540	link	+	4330	4	Coding	452	1359	72	1430	46139584	46143640	novel_not_in_catalog	At least 1 annot. don./accept.	ENSG00000001561.7	Annotated Genes	novel	4644	4	Multi-Exon			163	-148	40	TAAAGAAATGTGTATGTAGT	False	Canonical	True	False	AATAAA	-18	0	0	2	0	0	0	3.08122	0	0	0	0.61079	0
PB.12771.7	PB.12771	ENPP4	chr6	46130164	46146347	link	+	4128	4	Coding	453	1362	60	1421	46139584	46143640	full-splice_match	Alternative 3'5'end	ENSG00000001561.7	Annotated Genes	ENST00000321037.5	4644	4	Multi-Exon	175	341	175	-341	0	TTTTGGGTGTCTCCTTCTTG	False	Canonical	False	False	ATTAAA	-24	1	1	0	0	2.91312	2.13258	0	0	0.592523	0.495902	0	0
PB.12771.8	PB.12771	ENPP4	chr6	46141098	46146656	link	+	3506	2	Coding	109	330	161	490	46143311	46143640	incomplete-splice_match	3' fragment	ENSG00000001561.7	Annotated Genes	ENST00000321037.5	4644	4	Multi-Exon	11109	32	11109	-32	45	AAAAAATTCTTACTGTAATT	False	Canonical	False	False	AATAAA	-8	0	2	1	0	0	4.26516	1.54061	0	0	0.721411	0.404938	0
PB.13616.1	PB.13616	ANKIB1	chr7	92246022	92390080	link	+	2489	16	Coding	672	2016	474	2489	92294979	92390080	novel_not_in_catalog	At least 1 annot. don./accept.	ENSG00000001629.10	Annotated Genes	novel	6340	20	Multi-Exon			48	-7757	70	AAAAGCACAAAGAAAGAAAT	True	Non-canonical	True	False			1	0	1	0	2.91312	0	1.54061	0	0.592523	0	0.404938	0
PB.13616.2	PB.13616	ANKIB1	chr7	92246032	92399191	link	+	3975	21	Coding	1089	3270	464	3733	92294979	92398949	novel_not_in_catalog	At least 1 annot. don./accept.	ENSG00000001629.10	Annotated Genes	novel	6340	20	Multi-Exon			58	-157	75	AAAGAGAAACAAAAATGAAA	True	Non-canonical	True	False	AAAAAG	-12	1	0	1	0	2.91312	0	1.54061	0	0.592523	0	0.404938	0
PB.13616.3	PB.13616	ANKIB1	chr7	92246247	92390088	link	+	2387	15	Coding	674	2022	364	2385	92294979	92390086	incomplete-splice_match	5' fragment	ENSG00000001629.10	Annotated Genes	ENST00000265742.8	6340	20	Multi-Exon	273	11295	273	-7749	55	AAAGAAAGAAATTTTTGAAC	False	Canonical	False	False			0	0	2	2	0	0	3.08122	4.11634	0	0	0.61079	0.70896
PB.13616.4	PB.13616	ANKIB1	chr7	92246330	92399333	link	+	3853	20	Coding	1062	3189	281	3469	92294979	92398949	novel_not_in_catalog	At least 1 annot. don./accept.	ENSG00000001629.10	Annotated Genes	novel	6340	20	Multi-Exon			356	-15	75	AAAAAAAAAAAAAAAGTTTT	False	Non-canonical	True	False	ACTAAA	-35	0	0	1	1	0	0	1.54061	2.05817	0	0	0.404938	0.485462
PB.13616.5	PB.13616	ANKIB1	chr7	92345863	92348224	link	+	2362	1	Non coding							novel_in_catalog	Mono-exon	ENSG00000001629.10	Annotated Genes	novel	642	6	Mono-Exon			2725	5107	50	AAAACATCATCATGTAGTAA	False				ATTAAA	-34	0	0	0	2	0	0	0	4.11634	0	0	0	0.70896
PB.13616.6	PB.13616	ANKIB1	chr7	92396520	92399333	link	+	2814	1	Coding	167	504	1927	2430	92398446	92398949	novel_in_catalog	Mono-exon by intron ret.	ENSG00000001629.10	Annotated Genes	novel	6340	20	Mono-Exon			651	-15	75	AAAAAAAAAAAAAAAGTTTT	False				ACTAAA	-35	0	0	0	2	0	0	0	4.11634	0	0	0	0.70896
PB.13614.3	PB.13614	CYP51A1	chr7	92112159	92134474	link	-	3146	10	Coding	509	1530	111	1640	92134364	92113665	full-splice_match	Reference match	ENSG00000001630.17	Annotated Genes	ENST00000003100.13	3155	10	Multi-Exon	3	6	3	-6	45	AAAAAATACAGTCTGTATTC	False	Canonical	False	False	ATTAAA	-11	5	34	210	117	14.5656	72.5077	323.528	240.806	1.19217	1.86633	2.51125	2.38347
PB.13614.4	PB.13614	CYP51A1	chr7	92112159	92134781	link	-	2960	10	Coding	404	1215	240	1454	92129032	92113665	full-splice_match	Alternative 3'end	ENSG00000001630.17	Annotated Genes	ENST00000450723.5	1729	10	Multi-Exon	22	-1253	22	-6	45	AAAAAATACAGTCTGTATTC	False	Canonical	False	False	ATTAAA	-11	0	1	14	6	0	2.13258	21.5685	12.349	0	0.495902	1.3535	1.12545
PB.13614.5	PB.13614	CYP51A1	chr7	92112160	92117171	link	-	1812	2	Coding	38	117	191	307	92113781	92113665	full-splice_match	Alternative 3'5'end	ENSG00000001630.17	Annotated Genes	ENST00000482924.1	555	2	Multi-Exon	277	-1534	277	-7	45	GAAAAAATACAGTCTGTATT	False	Canonical	False	False	ATTAAA	-10	0	0	0	2	0	0	0	4.11634	0	0	0	0.70896
PB.13614.6	PB.13614	CYP51A1	chr7	92112160	92134539	link	-	3114	9	Coding	477	1434	176	1609	92134364	92113665	novel_in_catalog	Intron retention	ENSG00000001630.17	Annotated Genes	novel	3155	10	Multi-Exon			-62	-7	45	GAAAAAATACAGTCTGTATT	False	Canonical	False	False	ATTAAA	-10	0	0	1	1	0	0	1.54061	2.05817	0	0	0.404938	0.485462
PB.13614.7	PB.13614	CYP51A1	chr7	92112383	92134448	link	-	2896	10	Coding	509	1530	85	1614	92134364	92113665	full-splice_match	Alternative 3'end	ENSG00000001630.17	Annotated Genes	ENST00000003100.13	3155	10	Multi-Exon	29	230	29	-230	30	TAAAGCACATTCTGTTTAGG	False	Canonical	False	False	AATAAA	-16	0	0	2	0	0	0	3.08122	0	0	0	0.61079	0
PB.13614.8	PB.13614	CYP51A1	chr7	92112825	92134450	link	-	2456	10	Coding	509	1530	87	1616	92134364	92113665	full-splice_match	Alternative 3'end	ENSG00000001630.17	Annotated Genes	ENST00000003100.13	3155	10	Multi-Exon	27	672	27	587	5	TGGAGTCTCGCTCTGTTGCC	False	Canonical	False	False			0	0	3	1	0	0	4.62183	2.05817	0	0	0.749877	0.485462
PB.13614.9	PB.13614	CYP51A1	chr7	92113133	92134474	link	-	2172	10	Coding	509	1530	111	1640	92134364	92113665	full-splice_match	Alternative 3'end	ENSG00000001630.17	Annotated Genes	ENST00000003100.13	3155	10	Multi-Exon	3	980	3	279	45	AGAAATGGAGATATTATAGG	False	Canonical	False	False			1	0	8	1	2.91312	0	12.3249	2.05817	0.592523	0	1.12466	0.485462
PB.13614.10	PB.13614	CYP51A1	chr7	92113258	92134474	link	-	2047	10	Coding	509	1530	111	1640	92134364	92113665	full-splice_match	Alternative 3'end	ENSG00000001630.17	Annotated Genes	ENST00000003100.13	3155	10	Multi-Exon	3	1105	3	154	40	AAACCACAGTTTATTATTAT	False	Canonical	False	False	AATAAA	-21	0	0	4	6	0	0	6.16244	12.349	0	0	0.855061	1.12545
PB.13614.11	PB.13614	CYP51A1	chr7	92113260	92134796	link	-	1874	10	Coding	404	1215	255	1469	92129032	92113665	full-splice_match	Alternative 3'end	ENSG00000001630.17	Annotated Genes	ENST00000450723.5	1729	10	Multi-Exon	7	-152	7	152	35	GGAAACCACAGTTTATTATT	False	Canonical	False	False	AATAAA	-19	0	0	0	2	0	0	0	4.11634	0	0	0	0.70896
PB.13614.12	PB.13614	CYP51A1	chr7	92113475	92134477	link	-	1833	10	Coding	509	1530	114	1643	92134364	92113665	full-splice_match	Alternative 3'end	ENSG00000001630.17	Annotated Genes	ENST00000003100.13	3155	10	Multi-Exon	0	1322	0	-63	35	TCTAATAGTTATGATACTTA	False	Canonical	False	False	AATATA	-19	0	0	3	0	0	0	4.62183	0	0	0	0.749877	0
PB.13614.13	PB.13614	CYP51A1	chr7	92113591	92134477	link	-	1717	10	Coding	509	1530	114	1643	92134364	92113665	full-splice_match	Alternative 3'end	ENSG00000001630.17	Annotated Genes	ENST00000003100.13	3155	10	Multi-Exon	0	1438	0	-6	40	AAAACAACTCTTGTAGTTTA	False	Canonical	False	False	AATGAA	-7	0	0	4	1	0	0	6.16244	2.05817	0	0	0.855061	0.485462
PB.13614.14	PB.13614	CYP51A1	chr7	92123188	92134474	link	-	1128	7	Coding	339	1017	111	1127	92134364	92123189	incomplete-splice_match	5' fragment	ENSG00000001630.17	Annotated Genes	ENST00000003100.13	3155	10	Multi-Exon	3	11035	3	-9494	60	AAAAAAAATGTTATTTAGAA	False	Canonical	False	False	AAAACA	-5	0	0	1	2	0	0	1.54061	4.11634	0	0	0.404938	0.70896
PB.13614.15	PB.13614	CYP51A1	chr7	92132488	92134803	link	-	2316	1	Coding	105	318	730	1047	92134074	92133757	novel_in_catalog	Mono-exon	ENSG00000001630.17	Annotated Genes	novel	1729	10	Mono-Exon			0	-18794	70	AAAAAAACCCAATACAAAAT	False						1	1	5	3	2.91312	2.13258	7.70304	6.17452	0.592523	0.495902	0.939671	0.855793
PB.13615.1	PB.13615	KRIT1	chr7	92196908	92239248	link	-	3612	15	Coding	584	1755	1507	3261	92237742	92210996	novel_not_in_catalog	At least 1 annot. don./accept.	ENSG00000001631.16	Annotated Genes	novel	561	5	Multi-Exon			1871	2061	45	AAAATAATTTCTGTCAAAGC	False	Canonical	True	True	AAAACA	-13	0	0	0	2	0	0	0	4.11634	0	0	0	0.70896
PB.13615.2	PB.13615	KRIT1	chr7	92200013	92245914	link	-	4097	18	Coding	736	2211	1164	3374	92242135	92200736	incomplete-splice_match	Intron retention	ENSG00000001631.16	Annotated Genes	ENST00000412043.6	3378	19	Multi-Exon	-119	-345	0	165	40	CACATAACACTGTTATTTAA	False	Canonical	False	False	AATAAA	-24	2	0	0	0	5.82623	0	0	0	0.834181	0	0	0
PB.13615.3	PB.13615	KRIT1	chr7	92200016	92235646	link	-	2446	12	Coding	529	1590	137	1726	92235510	92200736	full-splice_match	Alternative 3'5'end	ENSG00000001631.16	Annotated Genes	ENST00000475770.5	2411	12	Multi-Exon	127	-162	-31	162	40	AACCACATAACACTGTTATT	False	Canonical	False	False	AATAAA	-21	0	1	1	0	0	2.13258	1.54061	0	0	0.495902	0.404938	0
PB.13615.4	PB.13615	KRIT1	chr7	92200016	92245920	link	-	3883	17	Coding	529	1590	1574	3163	92235510	92200736	novel_in_catalog	Intron retention	ENSG00000001631.16	Annotated Genes	novel	4762	20	Multi-Exon			0	162	40	AACCACATAACACTGTTATT	False	Canonical	False	False	AATAAA	-21	0	0	2	0	0	0	3.08122	0	0	0	0.61079	0
PB.13615.5	PB.13615	KRIT1	chr7	92200016	92245920	link	-	3366	19	Coding	736	2211	436	2646	92242135	92200736	novel_in_catalog	Comb. of annot. junctions	ENSG00000001631.16	Annotated Genes	novel	4762	20	Multi-Exon			0	162	40	AACCACATAACACTGTTATT	False	Canonical	False	False	AATAAA	-21	0	1	1	0	0	2.13258	1.54061	0	0	0.495902	0.404938	0
PB.13615.6	PB.13615	KRIT1	chr7	92200016	92245867	link	-	3374	17	Coding	736	2211	444	2654	92242135	92200736	novel_in_catalog	Intron retention	ENSG00000001631.16	Annotated Genes	novel	3378	19	Multi-Exon			4	162	40	AACCACATAACACTGTTATT	False	Canonical	False	False	AATAAA	-21	1	1	3	0	2.91312	2.13258	4.62183	0	0.592523	0.495902	0.749877	0
PB.13615.7	PB.13615	KRIT1	chr7	92200016	92244088	link	-	3020	17	Coding	736	2211	90	2300	92242135	92200736	incomplete-splice_match	3' fragment	ENSG00000001631.16	Annotated Genes	ENST00000412043.6	3378	19	Multi-Exon	1707	-342	61	162	40	AACCACATAACACTGTTATT	False	Canonical	False	False	AATAAA	-21	1	0	1	0	2.91312	0	1.54061	0	0.592523	0	0.404938	0
PB.13615.8	PB.13615	KRIT1	chr7	92200017	92245908	link	-	3321	18	Coding	736	2211	392	2602	92242135	92200736	novel_in_catalog	Comb. of annot. junctions	ENSG00000001631.16	Annotated Genes	novel	4079	19	Multi-Exon			4	161	40	GAACCACATAACACTGTTAT	False	Canonical	False	False	AATAAA	-20	1	1	3	0	2.91312	2.13258	4.62183	0	0.592523	0.495902	0.749877	0
PB.13615.9	PB.13615	KRIT1	chr7	92200017	92245912	link	-	3224	18	Coding	736	2211	295	2505	92242135	92200736	novel_in_catalog	Comb. of annot. junctions	ENSG00000001631.16	Annotated Genes	novel	4762	20	Multi-Exon			0	161	40	GAACCACATAACACTGTTAT	False	Canonical	False	False	AATAAA	-20	0	3	1	0	0	6.39773	1.54061	0	0	0.869099	0.404938	0
PB.13615.10	PB.13615	KRIT1	chr7	92200017	92245903	link	-	3194	18	Coding	736	2211	265	2475	92242135	92200736	novel_in_catalog	Comb. of annot. splice sites	ENSG00000001631.16	Annotated Genes	novel	4079	19	Multi-Exon			9	161	40	GAACCACATAACACTGTTAT	False	Canonical	False	False	AATAAA	-20	0	2	1	0	0	4.26516	1.54061	0	0	0.721411	0.404938	0
PB.13615.11	PB.13615	KRIT1	chr7	92200017	92245932	link	-	3128	18	Coding	736	2211	199	2409	92242135	92200736	novel_in_catalog	Comb. of annot. junctions	ENSG00000001631.16	Annotated Genes	novel	4762	20	Multi-Exon			-2	161	40	GAACCACATAACACTGTTAT	False	Canonical	False	False	AATAAA	-20	0	1	2	0	0	2.13258	3.08122	0	0	0.495902	0.61079	0
PB.13615.12	PB.13615	KRIT1	chr7	92200018	92238474	link	-	3597	13	Coding	457	1374	1506	2879	92234600	92200736	novel_in_catalog	Intron retention	ENSG00000001631.16	Annotated Genes	novel	4079	19	Multi-Exon			2645	160	40	TGAACCACATAACACTGTTA	False	Canonical	False	False	AATAAA	-19	0	0	0	2	0	0	0	4.11634	0	0	0	0.70896
PB.13615.13	PB.13615	KRIT1	chr7	92200018	92245922	link	-	3389	17	Coding	736	2211	461	2671	92242135	92200736	novel_in_catalog	Intron retention	ENSG00000001631.16	Annotated Genes	novel	4553	19	Multi-Exon			-2	160	40	TGAACCACATAACACTGTTA	False	Canonical	False	False	AATAAA	-19	0	1	0	1	0	2.13258	0	2.05817	0	0.495902	0	0.485462
PB.13615.14	PB.13615	KRIT1	chr7	92200018	92245920	link	-	3062	17	Coding	736	2211	134	2344	92242135	92200736	novel_in_catalog	Comb. of annot. splice sites	ENSG00000001631.16	Annotated Genes	novel	4079	19	Multi-Exon			0	160	40	TGAACCACATAACACTGTTA	False	Canonical	False	False	AATAAA	-19	0	1	1	0	0	2.13258	1.54061	0	0	0.495902	0.404938	0
PB.13615.15	PB.13615	KRIT1	chr7	92200018	92237761	link	-	2692	14	Coding	495	1488	20	1507	92237742	92213966	novel_not_in_catalog	At least 1 annot. don./accept.	ENSG00000001631.16	Annotated Genes	novel	4079	19	Multi-Exon			-1988	160	40	TGAACCACATAACACTGTTA	False	Canonical	False	True	AATAAA	-19	0	0	0	2	0	0	0	4.11634	0	0	0	0.70896
PB.13615.16	PB.13615	KRIT1	chr7	92200252	92242130	link	-	2748	17	Coding	529	1590	675	2264	92235510	92200736	novel_not_in_catalog	At least 1 annot. don./accept.	ENSG00000001631.16	Annotated Genes	novel	4079	19	Multi-Exon			-1011	-74	35	AATATCCTCATAAGCTATTC	False	Canonical	True	False	AATATA	-17	0	0	0	2	0	0	0	4.11634	0	0	0	0.70896
PB.13615.17	PB.13615	KRIT1	chr7	92200373	92245920	link	-	3125	19	Coding	736	2211	552	2762	92242135	92200736	full-splice_match	Alternative 3'end	ENSG00000001631.16	Annotated Genes	ENST00000394505.7	4079	19	Multi-Exon	-6	960	0	0	80	AAAAAAAAAAAAAAATTACT	False	Canonical	False	False			1	2	2	0	2.91312	4.26516	3.08122	0	0.592523	0.721411	0.61079	0
PB.13615.18	PB.13615	KRIT1	chr7	92200373	92245918	link	-	3086	19	Coding	736	2211	513	2723	92242135	92200736	novel_in_catalog	Comb. of annot. splice sites	ENSG00000001631.16	Annotated Genes	novel	4553	19	Multi-Exon			2	0	80	AAAAAAAAAAAAAAATTACT	False	Canonical	False	False			1	1	1	0	2.91312	2.13258	1.54061	0	0.592523	0.495902	0.404938	0
PB.13615.19	PB.13615	KRIT1	chr7	92200373	92245923	link	-	3012	19	Coding	736	2211	439	2649	92242135	92200736	novel_in_catalog	Comb. of annot. junctions	ENSG00000001631.16	Annotated Genes	novel	4762	20	Multi-Exon			1	0	80	AAAAAAAAAAAAAAATTACT	False	Canonical	False	False			2	0	0	0	5.82623	0	0	0	0.834181	0	0	0
PB.13615.20	PB.13615	KRIT1	chr7	92200373	92245920	link	-	2972	19	Coding	736	2211	399	2609	92242135	92200736	novel_not_in_catalog	At least 1 annot. don./accept.	ENSG00000001631.16	Annotated Genes	novel	4079	19	Multi-Exon			0	0	80	AAAAAAAAAAAAAAATTACT	False	Canonical	True	False			0	1	1	0	0	2.13258	1.54061	0	0	0.495902	0.404938	0
PB.13615.21	PB.13615	KRIT1	chr7	92200373	92245914	link	-	2870	18	Coding	736	2211	297	2507	92242135	92200736	novel_in_catalog	Comb. of annot. junctions	ENSG00000001631.16	Annotated Genes	novel	4079	19	Multi-Exon			0	0	80	AAAAAAAAAAAAAAATTACT	False	Canonical	False	False			2	2	1	0	5.82623	4.26516	1.54061	0	0.834181	0.721411	0.404938	0
PB.13615.22	PB.13615	KRIT1	chr7	92200373	92245934	link	-	2774	18	Coding	736	2211	201	2411	92242135	92200736	novel_in_catalog	Comb. of annot. junctions	ENSG00000001631.16	Annotated Genes	novel	4762	20	Multi-Exon			-4	0	80	AAAAAAAAAAAAAAATTACT	False	Canonical	False	False			0	1	1	0	0	2.13258	1.54061	0	0	0.495902	0.404938	0
PB.13615.23	PB.13615	KRIT1	chr7	92200534	92245914	link	-	2958	19	Coding	736	2211	546	2756	92242135	92200736	full-splice_match	Alternative 3'end	ENSG00000001631.16	Annotated Genes	ENST00000394505.7	4079	19	Multi-Exon	0	1121	0	-80	60	AAAAATACAAAAATTAGCTG	False	Canonical	False	False			0	0	2	0	0	0	3.08122	0	0	0	0.61079	0
PB.13615.24	PB.13615	KRIT1	chr7	92200534	92245920	link	-	2848	19	Coding	736	2211	436	2646	92242135	92200736	novel_in_catalog	Comb. of annot. junctions	ENSG00000001631.16	Annotated Genes	novel	4762	20	Multi-Exon			0	-80	60	AAAAATACAAAAATTAGCTG	False	Canonical	False	False			1	0	0	2	2.91312	0	0	4.11634	0.592523	0	0	0.70896
PB.13615.25	PB.13615	KRIT1	chr7	92200534	92245914	link	-	2810	18	Coding	736	2211	398	2608	92242135	92200736	novel_in_catalog	Comb. of annot. junctions	ENSG00000001631.16	Annotated Genes	novel	4079	19	Multi-Exon			0	-80	60	AAAAATACAAAAATTAGCTG	False	Canonical	False	False			0	0	1	3	0	0	1.54061	6.17452	0	0	0.404938	0.855793
PB.13615.26	PB.13615	KRIT1	chr7	92214614	92245932	link	-	2174	15	Coding	575	1725	448	2172	92242135	92214616	novel_in_catalog	Comb. of annot. junctions	ENSG00000001631.16	Annotated Genes	novel	4762	20	Multi-Exon			-2	11152	50	AAAGTAAGTATTTAATATTA	False	Canonical	False	False	AGTAAA	-21	1	0	1	0	2.91312	0	1.54061	0	0.592523	0	0.404938	0
PB.13615.27	PB.13615	KRIT1	chr7	92239729	92245932	link	-	1973	5	Non coding							full-splice_match	Alternative 3'end	ENSG00000001631.16	Annotated Genes	ENST00000425919.5	572	5	Multi-Exon	11	-1412	-2	1120	100	AAAAAAAAAAAAAAAAAAAA	False	Canonical	False				0	0	2	0	0	0	3.08122	0	0	0	0.61079	0
PB.13615.28	PB.13615	KRIT1	chr7	92239729	92245920	link	-	3447	3	Non coding							incomplete-splice_match	Intron retention	ENSG00000001631.16	Annotated Genes	ENST00000425919.5	572	5	Multi-Exon	23	-1412	0	1120	100	AAAAAAAAAAAAAAAAAAAA	False	Canonical	False				1	1	0	0	2.91312	2.13258	0	0	0.592523	0.495902	0	0
PB.13615.30	PB.13615	KRIT1	chr7	92241120	92245927	link	-	2063	3	Non coding							incomplete-splice_match	Intron retention	ENSG00000001631.16	Annotated Genes	ENST00000425919.5	572	5	Multi-Exon	16	-21	-3	21	75	AAAAAAAAGAGAAAGAAAGT	False	Canonical	False				3	0	0	0	8.73935	0	0	0	0.98853	0	0	0
PB.13615.32	PB.13615	KRIT1	chr7	92241122	92245914	link	-	3912	2	Non coding							incomplete-splice_match	Intron retention	ENSG00000001631.16	Annotated Genes	ENST00000452773.5	665	3	Multi-Exon	1	41	0	19	80	AGAAAAAAAAGAGAAAGAAA	False	Canonical	False				2	0	6	2	5.82623	0	9.24365	4.11634	0.834181	0	1.01045	0.70896
PB.13615.33	PB.13615	KRIT1	chr7	92242406	92245938	link	-	3533	1	Non coding							novel_in_catalog	Mono-exon by intron ret.	ENSG00000001631.16	Annotated Genes	novel	4762	20	Mono-Exon			5	-305	75	AAAATGAAAAAAGAAATACA	False						0	2	0	1	0	4.26516	0	2.05817	0	0.721411	0	0.485462
PB.3080.1	PB.3080	RAD52	chr12	911038	949642	link	-	3824	11	Coding	245	738	60	797	933058	916626	novel_in_catalog	Intron retention	ENSG00000002016.18	Annotated Genes	novel	3023	12	Multi-Exon			0	698	55	AAATAACAAATGATAATGTG	True	Canonical	False	True	ATTAAA	-4	2	1	0	0	5.82623	2.13258	0	0	0.834181	0.495902	0	0
PB.3080.2	PB.3080	RAD52	chr12	911038	949647	link	-	3740	12	Coding	147	444	944	1387	916395	913391	novel_not_in_catalog	At least 1 annot. don./accept.	ENSG00000002016.18	Annotated Genes	novel	2499	14	Multi-Exon			2	698	55	AAATAACAAATGATAATGTG	False	Non-canonical	False	False	ATTAAA	-4	2	0	0	0	5.82623	0	0	0	0.834181	0	0	0
PB.3080.3	PB.3080	RAD52	chr12	912508	949644	link	-	3924	11	Coding	147	444	2598	3041	916395	913391	novel_in_catalog	Intron retention	ENSG00000002016.18	Annotated Genes	novel	2499	14	Multi-Exon			-2	-13	45	GAAATGCTTGAAACCAGAAT	False	Canonical	False	False	AATATA	-17	0	2	0	0	0	4.26516	0	0	0	0.721411	0	0
PB.3080.4	PB.3080	RAD52	chr12	912764	949642	link	-	2098	11	Coding	245	738	60	797	933058	916626	novel_in_catalog	Intron retention	ENSG00000002016.18	Annotated Genes	novel	3023	12	Multi-Exon			0	-6	30	AAAAAAGGCTGTTTTTTGTT	False	Canonical	False	True			1	0	1	0	2.91312	0	1.54061	0	0.592523	0	0.404938	0
PB.3080.5	PB.3080	RAD52	chr12	928655	949684	link	-	1853	5	Coding	118	357	178	534	933058	929974	full-splice_match	Alternative 3'end	ENSG00000002016.18	Annotated Genes	ENST00000541619.1	560	5	Multi-Exon	-11	-1282	-2	1117	75	AAAAATAAAAAATTTAAAAT	False	Canonical	False	False	ATTAAA	-19	1	0	1	0	2.91312	0	1.54061	0	0.592523	0	0.404938	0
PB.3080.6	PB.3080	RAD52	chr12	928655	949649	link	-	1742	4	Coding	118	357	67	423	933058	929974	incomplete-splice_match	5' fragment	ENSG00000002016.18	Annotated Genes	ENST00000543912.5	1243	10	Multi-Exon	16	14763	0	1117	75	AAAAATAAAAAATTTAAAAT	False	Canonical	False	False	ATTAAA	-19	1	0	2	0	2.91312	0	3.08122	0	0.592523	0	0.61079	0
PB.11070.1	PB.11070	LAP3	chr4	17577414	17607970	link	+	3095	13	Coding	287	864	1851	2714	17586231	17607589	novel_in_catalog	Intron retention	ENSG00000002549.12	Annotated Genes	novel	2213	13	Multi-Exon			-12	2	10	TCTGGTGTGGCTCTGATATT	False	Canonical	False	False	AATAAA	-18	0	1	0	1	0	2.13258	0	2.05817	0	0.495902	0	0.485462
PB.11070.2	PB.11070	LAP3	chr4	17577436	17607968	link	+	1969	13	Coding	488	1467	124	1590	17577559	17607589	full-splice_match	Alterantive 5'end	ENSG00000002549.12	Annotated Genes	ENST00000606142.5	1876	13	Multi-Exon	-59	-34	10	0	10	TCTCTGGTGTGGCTCTGATA	False	Canonical	False	False	AATAAA	-16	20	64	128	382	58.2623	136.485	197.198	786.222	1.77278	2.13826	2.2971	2.8961
PB.11070.3	PB.11070	LAP3	chr4	17577455	17607968	link	+	1791	12	Coding	435	1308	105	1412	17577559	17607589	novel_in_catalog	Comb. of annot. splice sites	ENSG00000002549.12	Annotated Genes	novel	2213	13	Multi-Exon			3	0	10	TCTCTGGTGTGGCTCTGATA	False	Canonical	False	False	AATAAA	-16	0	0	1	1	0	0	1.54061	2.05817	0	0	0.404938	0.485462
PB.11070.4	PB.11070	LAP3	chr4	17577474	17607972	link	+	3446	12	Coding	323	972	86	1057	17577559	17595611	novel_in_catalog	Intron retention	ENSG00000002549.12	Annotated Genes	novel	2213	13	Multi-Exon			-21	0	15	TGGTGTGGCTCTGATATTTA	False	Canonical	False	True	AATAAA	-20	0	0	0	3	0	0	0	6.17452	0	0	0	0.855793
PB.11070.5	PB.11070	LAP3	chr4	17577490	17607969	link	+	3237	12	Coding	369	1110	70	1179	17577559	17597260	novel_in_catalog	Intron retention	ENSG00000002549.12	Annotated Genes	novel	2213	13	Multi-Exon			-5	1	10	CTCTGGTGTGGCTCTGATAT	False	Canonical	False	True	AATAAA	-17	0	0	0	2	0	0	0	4.11634	0	0	0	0.70896
PB.11070.6	PB.11070	LAP3	chr4	17577493	17607971	link	+	3244	12	Coding	310	933	1930	2862	17585060	17607589	novel_in_catalog	Intron retention	ENSG00000002549.12	Annotated Genes	novel	2213	13	Multi-Exon			-2	-1	10	CTGGTGTGGCTCTGATATTT	False	Canonical	False	False	AATAAA	-19	0	0	0	3	0	0	0	6.17452	0	0	0	0.855793
PB.11070.7	PB.11070	LAP3	chr4	17577494	17607968	link	+	2199	14	Coding	287	864	957	1820	17586231	17607589	novel_in_catalog	Comb. of annot. junctions	ENSG00000002549.12	Annotated Genes	novel	2213	13	Multi-Exon			-1	0	10	TCTCTGGTGTGGCTCTGATA	False	Canonical	False	False	AATAAA	-16	0	1	2	2	0	2.13258	3.08122	4.11634	0	0.495902	0.61079	0.70896
PB.11070.8	PB.11070	LAP3	chr4	17577494	17607839	link	+	1782	13	Coding	488	1467	66	1532	17577559	17607589	full-splice_match	Alternative 3'end	ENSG00000002549.12	Annotated Genes	ENST00000606142.5	1876	13	Multi-Exon	-1	95	-1	-95	35	AATCACTTTTCAGAGTATAT	False	Canonical	False	False	ATTAAA	-17	0	2	2	23	0	4.26516	3.08122	47.338	0	0.721411	0.61079	1.68429
PB.11070.9	PB.11070	LAP3	chr4	17577495	17607968	link	+	1973	14	Coding	265	798	65	862	17577559	17594359	novel_not_in_catalog	At least 1 annot. don./accept.	ENSG00000002549.12	Annotated Genes	novel	2213	13	Multi-Exon			0	0	10	TCTCTGGTGTGGCTCTGATA	False	Canonical	True	True	AATAAA	-16	0	1	0	6	0	2.13258	0	12.349	0	0.495902	0	1.12545
PB.11070.10	PB.11070	LAP3	chr4	17577495	17607970	link	+	3296	13	Coding	265	798	65	862	17577559	17594359	novel_not_in_catalog	Intron retention	ENSG00000002549.12	Annotated Genes	novel	1876	13	Multi-Exon			0	2	10	TCTGGTGTGGCTCTGATATT	False	Canonical	True	True	AATAAA	-18	0	0	0	2	0	0	0	4.11634	0	0	0	0.70896
PB.11070.11	PB.11070	LAP3	chr4	17577497	17607967	link	+	2112	15	Coding	206	621	63	683	17577559	17586106	novel_not_in_catalog	At least 1 annot. don./accept.	ENSG00000002549.12	Annotated Genes	novel	2100	13	Multi-Exon			0	0	5	CTCTCTGGTGTGGCTCTGAT	False	Canonical	True	True	AATAAA	-15	0	0	0	2	0	0	0	4.11634	0	0	0	0.70896
PB.11070.12	PB.11070	LAP3	chr4	17577497	17607968	link	+	2087	14	Coding	287	864	845	1708	17586231	17607589	novel_not_in_catalog	At least 1 annot. don./accept.	ENSG00000002549.12	Annotated Genes	novel	2213	13	Multi-Exon			0	0	10	TCTCTGGTGTGGCTCTGATA	False	Canonical	True	False	AATAAA	-16	0	0	0	2	0	0	0	4.11634	0	0	0	0.70896
PB.11070.13	PB.11070	LAP3	chr4	17577497	17607969	link	+	4883	12	Coding	206	621	63	683	17577559	17586106	novel_not_in_catalog	Intron retention	ENSG00000002549.12	Annotated Genes	novel	2213	13	Multi-Exon			0	1	10	CTCTGGTGTGGCTCTGATAT	False	Canonical	True	True	AATAAA	-17	0	0	0	2	0	0	0	4.11634	0	0	0	0.70896
PB.11070.14	PB.11070	LAP3	chr4	17577497	17607968	link	+	1819	12	Coding	299	900	63	962	17577559	17598460	novel_in_catalog	Comb. of annot. splice sites	ENSG00000002549.12	Annotated Genes	novel	2213	13	Multi-Exon			0	0	10	TCTCTGGTGTGGCTCTGATA	False	Canonical	False	True	AATAAA	-16	0	0	3	1	0	0	4.62183	2.05817	0	0	0.749877	0.485462
PB.11070.15	PB.11070	LAP3	chr4	17577497	17607971	link	+	1805	12	Coding	349	1050	374	1423	17583614	17607589	novel_in_catalog	Comb. of annot. junctions	ENSG00000002549.12	Annotated Genes	novel	2213	13	Multi-Exon			0	-1	10	CTGGTGTGGCTCTGATATTT	False	Canonical	False	False	AATAAA	-19	0	0	1	2	0	0	1.54061	4.11634	0	0	0.404938	0.70896
PB.11070.16	PB.11070	LAP3	chr4	17577497	17607674	link	+	1614	13	Coding	488	1467	63	1529	17577559	17607589	full-splice_match	Alternative 3'end	ENSG00000002549.12	Annotated Genes	ENST00000606142.5	1876	13	Multi-Exon	2	260	0	-260	40	TAACGGAGACAAAGGATGGT	False	Canonical	False	False	AATAAA	-16	0	1	0	5	0	2.13258	0	10.2909	0	0.495902	0	1.05273
PB.11070.17	PB.11070	LAP3	chr4	17577497	17607970	link	+	4742	11	Coding	323	972	63	1034	17577559	17595611	novel_in_catalog	Intron retention	ENSG00000002549.12	Annotated Genes	novel	2213	13	Multi-Exon			0	2	10	TCTGGTGTGGCTCTGATATT	False	Canonical	False	True	AATAAA	-18	0	0	1	2	0	0	1.54061	4.11634	0	0	0.404938	0.70896
PB.11070.18	PB.11070	LAP3	chr4	17577497	17607968	link	+	6679	11	Coding	275	828	5473	6300	17588847	17607589	novel_in_catalog	Intron retention	ENSG00000002549.12	Annotated Genes	novel	2213	13	Multi-Exon			0	0	10	TCTCTGGTGTGGCTCTGATA	False	Canonical	False	False	AATAAA	-16	1	0	0	2	2.91312	0	0	4.11634	0.592523	0	0	0.70896
PB.11070.19	PB.11070	LAP3	chr4	17577497	17607968	link	+	3470	11	Coding	349	1050	2042	3091	17583614	17607589	novel_in_catalog	Intron retention	ENSG00000002549.12	Annotated Genes	novel	2213	13	Multi-Exon			0	0	10	TCTCTGGTGTGGCTCTGATA	False	Canonical	False	False	AATAAA	-16	1	0	0	1	2.91312	0	0	2.05817	0.592523	0	0	0.485462
PB.11070.20	PB.11070	LAP3	chr4	17577497	17592528	link	+	3151	8	Coding	295	888	63	950	17577559	17590327	novel_not_in_catalog	At least 1 annot. don./accept.	ENSG00000002549.12	Annotated Genes	novel	2213	13	Multi-Exon			0	6461	15	AAGCCTTTGTGTGGACGTGT	False	Canonical	True	False	AATAAA	-16	0	0	1	1	0	0	1.54061	2.05817	0	0	0.404938	0.485462
PB.11070.21	PB.11070	LAP3	chr4	17577497	17607972	link	+	5594	12	Coding	275	828	4384	5211	17588847	17607589	novel_in_catalog	Intron retention	ENSG00000002549.12	Annotated Genes	novel	2213	13	Multi-Exon			0	0	15	TGGTGTGGCTCTGATATTTA	False	Canonical	False	False	AATAAA	-20	0	1	0	2	0	2.13258	0	4.11634	0	0.495902	0	0.70896
PB.11070.22	PB.11070	LAP3	chr4	17577499	17607968	link	+	2560	12	Coding	402	1209	973	2181	17582547	17607589	novel_in_catalog	Intron retention	ENSG00000002549.12	Annotated Genes	novel	2213	13	Multi-Exon			2	0	10	TCTCTGGTGTGGCTCTGATA	False	Canonical	False	False	AATAAA	-16	0	0	0	2	0	0	0	4.11634	0	0	0	0.70896
PB.11070.23	PB.11070	LAP3	chr4	17577499	17607967	link	+	1827	12	Coding	462	1389	61	1449	17577559	17607589	novel_not_in_catalog	At least 1 annot. don./accept.	ENSG00000002549.12	Annotated Genes	novel	2100	13	Multi-Exon			2	0	5	CTCTCTGGTGTGGCTCTGAT	False	Non-canonical	False	False	AATAAA	-15	0	0	0	2	0	0	0	4.11634	0	0	0	0.70896
PB.11070.24	PB.11070	LAP3	chr4	17577499	17607972	link	+	5844	11	Coding	204	615	61	675	17577559	17585140	novel_in_catalog	Intron retention	ENSG00000002549.12	Annotated Genes	novel	2213	13	Multi-Exon			2	0	15	TGGTGTGGCTCTGATATTTA	False	Canonical	False	True	AATAAA	-20	0	0	1	1	0	0	1.54061	2.05817	0	0	0.404938	0.485462
PB.11070.25	PB.11070	LAP3	chr4	17577501	17607712	link	+	4192	13	Coding	287	864	3206	4069	17586231	17607589	novel_in_catalog	Intron retention	ENSG00000002549.12	Annotated Genes	novel	2213	13	Multi-Exon			4	-222	30	CAATGAAATTTGTATGCCTT	False	Canonical	False	False	TTTAAA	-12	0	0	0	2	0	0	0	4.11634	0	0	0	0.70896
PB.11070.26	PB.11070	LAP3	chr4	17577501	17607968	link	+	3069	14	Coding	204	615	59	673	17577559	17585140	novel_not_in_catalog	Intron retention	ENSG00000002549.12	Annotated Genes	novel	2213	13	Multi-Exon			4	0	10	TCTCTGGTGTGGCTCTGATA	False	Canonical	True	True	AATAAA	-16	0	0	0	2	0	0	0	4.11634	0	0	0	0.70896
PB.11070.27	PB.11070	LAP3	chr4	17581760	17607968	link	+	1721	11	Coding	349	1050	293	1342	17583614	17607589	incomplete-splice_match	3' fragment	ENSG00000002549.12	Annotated Genes	ENST00000606142.5	1876	13	Multi-Exon	4265	-34	-620	0	10	TCTCTGGTGTGGCTCTGATA	False	Canonical	False	False	AATAAA	-16	0	0	0	3	0	0	0	6.17452	0	0	0	0.855793
PB.15223.1	PB.15223	CD99	chrX	2691204	2746323	link	+	2754	11	Coding	185	558	158	715	2691361	2740804	novel_not_in_catalog	At least 1 annot. don./accept.	ENSG00000002586.20	Annotated Genes	novel	1129	10	Multi-Exon			17	5014	30	AAAACGTCCGGGTGATATTG	True	Non-canonical	False	True	ATTAAA	-9	0	0	1	1	0	0	1.54061	2.05817	0	0	0.404938	0.485462
PB.15223.2	PB.15223	CD99	chrX	2691243	2741286	link	+	1158	10	Coding	185	558	119	676	2691361	2740804	full-splice_match	Alterantive 5'end	ENSG00000002586.20	Annotated Genes	ENST00000381192.10	1129	10	Multi-Exon	-52	23	-33	-4	70	AATAAAAAGAAATTAGAAAC	False	Canonical	False	False			12	8	5	6	34.9574	17.0606	7.70304	12.349	1.55579	1.25673	0.939671	1.12545
PB.15223.3	PB.15223	CD99	chrX	2691324	2736202	link	+	3358	9	Coding	160	483	38	520	2691361	2733364	full-splice_match	Alternative 3'end	ENSG00000002586.20	Annotated Genes	ENST00000482405.7	842	9	Multi-Exon	14	-2530	-2	2530	95	AAAAAAAAAAAAAAAGAAAA	False	Canonical	False	False			1	1	0	0	2.91312	2.13258	0	0	0.592523	0.495902	0	0
PB.15223.4	PB.15223	CD99	chrX	2691324	2746331	link	+	3012	12	Coding	185	558	38	595	2691361	2740804	novel_not_in_catalog	At least 1 annot. don./accept.	ENSG00000002586.20	Annotated Genes	novel	1129	10	Multi-Exon			-2	5022	10	CGGGTGATATTGTTGCTTTG	False	Non-canonical	False	True	ATTAAA	-17	2	0	0	0	5.82623	0	0	0	0.834181	0	0	0
PB.15223.5	PB.15223	CD99	chrX	2717639	2741228	link	+	2856	7	Coding	168	507	1926	2432	2719564	2740804	incomplete-splice_match	3' fragment	ENSG00000002586.20	Annotated Genes	ENST00000381187.8	892	9	Multi-Exon	26363	-127	265	-62	25	AATTTGTTTCTTCAATATTT	False	Canonical	False	False	ATTAAA	-17	0	0	0	2	0	0	0	4.11634	0	0	0	0.70896
PB.15742.1	PB.15742		chrY	2691177	2735598	link	+	2901	9	Coding	160	483	185	667	2691361	2733364	full-splice_match	Alternative 3'5'end	ENSG00000002586.20_PAR_Y	Annotated Genes	ENST00000482405.7_PAR_Y	842	9	Multi-Exon	-133	-1926	-10	1926	35	CCAATGAGGGGAGAGGGAGA	False	Canonical	False	False	AATAAA	-25	5	5	12	5	14.5656	10.6629	18.4873	10.2909	1.19217	1.06681	1.28975	1.05273
PB.15742.2	PB.15742		chrY	2691324	2741307	link	+	1417	10	Coding	169	510	38	547	2691361	2737915	novel_in_catalog	Comb. of annot. junctions	ENSG00000002586.20_PAR_Y	Annotated Genes	novel	1129	10	Multi-Exon			-2	-2	20	AAGTACTTTTTTTTTTTTAC	False	Canonical	False	True	AATAAA	-16	0	0	0	2	0	0	0	4.11634	0	0	0	0.70896
PB.15742.3	PB.15742		chrY	2691326	2741228	link	+	1017	10	Coding	185	558	36	593	2691361	2740804	full-splice_match	Alternative 3'end	ENSG00000002586.20_PAR_Y	Annotated Genes	ENST00000381192.10_PAR_Y	1129	10	Multi-Exon	31	81	0	-62	25	AATTTGTTTCTTCAATATTT	False	Canonical	False	False	ATTAAA	-17	0	3	1	4	0	6.39773	1.54061	8.23269	0	0.869099	0.404938	0.965328
PB.15742.4	PB.15742		chrY	2691331	2746331	link	+	2635	11	Coding	185	558	31	588	2691361	2740804	novel_not_in_catalog	At least 1 annot. don./accept.	ENSG00000002586.20_PAR_Y	Annotated Genes	novel	1129	10	Multi-Exon			5	5022	10	CGGGTGATATTGTTGCTTTG	True	Non-canonical	False	True	ATTAAA	-17	1	1	1	0	2.91312	2.13258	1.54061	0	0.592523	0.495902	0.404938	0
PB.13220.1	PB.13220	MAD1L1	chr7	1815794	2232914	link	-	2972	20	Coding	333	1002	233	1234	2230133	2200542	novel_not_in_catalog	At least 1 annot. don./accept.	ENSG00000002822.15	Annotated Genes	novel	2762	19	Multi-Exon			31	0	15	ACTCCCACTCGCCCTGTGTA	True	Non-canonical	False	True	AATAAA	-17	1	1	0	0	2.91312	2.13258	0	0	0.592523	0.495902	0	0
PB.13220.2	PB.13220	MAD1L1	chr7	1815794	2232948	link	-	2891	19	Coding	782	2349	267	2615	2230133	1816070	novel_not_in_catalog	At least 1 annot. don./accept.	ENSG00000002822.15	Annotated Genes	novel	2762	19	Multi-Exon			-3	0	15	ACTCCCACTCGCCCTGTGTA	False	Canonical	False	False	AATAAA	-17	0	1	1	0	0	2.13258	1.54061	0	0	0.495902	0.404938	0
PB.13220.3	PB.13220	MAD1L1	chr7	1815794	2232933	link	-	2721	19	Coding	718	2157	289	2445	2230133	1816070	full-splice_match	Reference match	ENSG00000002822.15	Annotated Genes	ENST00000399654.6	2762	19	Multi-Exon	41	0	12	0	15	ACTCCCACTCGCCCTGTGTA	False	Canonical	False	False	AATAAA	-17	1	2	4	0	2.91312	4.26516	6.16244	0	0.592523	0.721411	0.855061	0
PB.13220.4	PB.13220	MAD1L1	chr7	1815795	2232915	link	-	2449	18	Coding	629	1890	285	2174	2230007	1816070	novel_not_in_catalog	At least 1 annot. don./accept.	ENSG00000002822.15	Annotated Genes	novel	2762	19	Multi-Exon			30	0	10	CACTCCCACTCGCCCTGTGT	False	Canonical	False	False	AATAAA	-16	0	0	2	0	0	0	3.08122	0	0	0	0.61079	0
PB.13220.5	PB.13220	MAD1L1	chr7	1815795	2232945	link	-	2554	18	Coding	671	2016	264	2279	2230133	1816070	novel_in_catalog	Comb. of annot. splice sites	ENSG00000002822.15	Annotated Genes	novel	2762	19	Multi-Exon			0	0	10	CACTCCCACTCGCCCTGTGT	False	Canonical	False	False	AATAAA	-16	1	2	1	3	2.91312	4.26516	1.54061	6.17452	0.592523	0.721411	0.404938	0.855793
PB.13220.6	PB.13220	MAD1L1	chr7	1815796	1940569	link	-	1317	4	Coding	174	525	519	1043	1936861	1816070	novel_in_catalog	Comb. of annot. junctions	ENSG00000002822.15	Annotated Genes	novel	864	3	Multi-Exon			-20	-1	15	ACACTCCCACTCGCCCTGTG	False	Canonical	False	False	AATAAA	-15	2	0	1	3	5.82623	0	1.54061	6.17452	0.834181	0	0.404938	0.855793
PB.13220.7	PB.13220	MAD1L1	chr7	1815796	1939595	link	-	3494	4	Coding	174	525	2696	3220	1936861	1816070	novel_not_in_catalog	At least 1 annot. don./accept.	ENSG00000002822.15	Annotated Genes	novel	850	6	Multi-Exon			954	-1	15	ACACTCCCACTCGCCCTGTG	True	Non-canonical	False	False	AATAAA	-15	0	0	0	2	0	0	0	4.11634	0	0	0	0.70896
PB.13220.8	PB.13220	MAD1L1	chr7	1815796	2232923	link	-	2672	19	Coding	718	2157	242	2398	2230133	1816070	novel_in_catalog	Comb. of annot. splice sites	ENSG00000002822.15	Annotated Genes	novel	2762	19	Multi-Exon			22	-1	15	ACACTCCCACTCGCCCTGTG	False	Canonical	False	False	AATAAA	-15	6	29	13	2	17.4787	61.8448	20.0279	4.11634	1.26667	1.79827	1.3228	0.70896
PB.13220.9	PB.13220	MAD1L1	chr7	1862786	1939613	link	-	3732	4	Coding	166	501	2714	3214	1936861	1863304	novel_not_in_catalog	At least 1 annot. don./accept.	ENSG00000002822.15	Annotated Genes	novel	864	3	Multi-Exon			936	35414	20	AAGCACTGTTTTTTTTCATT	False	Non-canonical	False	False			0	0	0	3	0	0	0	6.17452	0	0	0	0.855793
PB.13220.10	PB.13220	MAD1L1	chr7	1896974	2232923	link	-	3324	17	Coding	642	1929	242	2170	2230133	1898128	novel_in_catalog	Comb. of annot. splice sites	ENSG00000002822.15	Annotated Genes	novel	2762	19	Multi-Exon			22	1226	25	AGAAATGTACTTCTTCGCTT	False	Canonical	False	False	AATAAA	-25	0	0	1	1	0	0	1.54061	2.05817	0	0	0.404938	0.485462
PB.13220.11	PB.13220	MAD1L1	chr7	1896977	1940558	link	-	2096	3	Coding	145	438	508	945	1936861	1898128	full-splice_match	Alternative 3'end	ENSG00000002822.15	Annotated Genes	ENST00000437877.1	864	3	Multi-Exon	-9	-1223	-9	1223	30	ATCAGAAATGTACTTCTTCG	False	Canonical	False	False	AATAAA	-22	1	0	0	5	2.91312	0	0	10.2909	0.592523	0	0	1.05273
PB.13220.12	PB.13220	MAD1L1	chr7	1896977	2232896	link	-	3435	18	Coding	689	2070	215	2284	2230133	1898128	novel_in_catalog	Comb. of annot. splice sites	ENSG00000002822.15	Annotated Genes	novel	2762	19	Multi-Exon			49	1223	30	ATCAGAAATGTACTTCTTCG	False	Canonical	False	False	AATAAA	-22	0	0	0	3	0	0	0	6.17452	0	0	0	0.855793
PB.13220.13	PB.13220	MAD1L1	chr7	1953575	2110447	link	-	1328	7	Coding	128	387	762	1148	2014630	1953755	novel_not_in_catalog	At least 1 annot. don./accept.	ENSG00000002822.15	Annotated Genes	novel	839	6	Multi-Exon			-846	4054	20	TAAATGCCTCAGTGTGCGTG	False	Canonical	True	False	AGTAAA	-25	0	0	0	2	0	0	0	4.11634	0	0	0	0.70896
PB.6304.1	PB.6304	LASP1	chr17	38869227	38921767	link	+	3905	7	Coding	225	678	239	916	38878125	38918778	novel_not_in_catalog	Intron retention	ENSG00000002834.18	Annotated Genes	novel	617	4	Multi-Exon			-632	-2	5	GGACTTGGTTTCCTCTCTGG	False	Canonical	True	False	AATAAA	-19	0	2	0	0	0	4.26516	0	0	0	0.721411	0	0
PB.6304.2	PB.6304	LASP1	chr17	38869666	38921767	link	+	4299	7	Coding	261	786	525	1310	38870190	38918778	full-splice_match	Alterantive 5'end	ENSG00000002834.18	Annotated Genes	ENST00000318008.11	3910	7	Multi-Exon	-392	3	-193	-2	5	GGACTTGGTTTCCTCTCTGG	False	Canonical	False	False	AATAAA	-19	45	69	76	63	131.09	147.148	117.086	129.665	2.12087	2.1707	2.0722	2.11616
PB.6304.3	PB.6304	LASP1	chr17	38869859	38921767	link	+	3999	8	Coding	261	786	332	1117	38870190	38918778	novel_not_in_catalog	At least 1 annot. don./accept.	ENSG00000002834.18	Annotated Genes	novel	3492	8	Multi-Exon			0	-2	5	GGACTTGGTTTCCTCTCTGG	False	Non-canonical	False	True	AATAAA	-19	4	11	6	9	11.6525	23.4584	9.24365	18.5235	1.10218	1.38843	1.01045	1.29056
PB.6304.5	PB.6304	LASP1	chr17	38870057	38900380	link	+	2351	4	Coding	220	663	134	796	38870190	38898825	full-splice_match	Alternative 3'end	ENSG00000002834.18	Annotated Genes	ENST00000584106.1	1167	4	Multi-Exon	-4	-1180	-1	1180	65	AAAAAAAAAAAGGACCAGGC	False	Canonical	False	False			1	0	0	1	2.91312	0	0	2.05817	0.592523	0	0	0.485462
PB.6304.7	PB.6304	LASP1	chr17	38870057	38921768	link	+	4476	6	Coding	178	537	134	670	38870190	38914504	novel_in_catalog	Intron retention	ENSG00000002834.18	Annotated Genes	novel	3910	7	Multi-Exon			-1	-1	5	GACTTGGTTTCCTCTCTGGC	False	Canonical	False	True	AATAAA	-20	0	0	0	2	0	0	0	4.11634	0	0	0	0.70896
PB.6304.8	PB.6304	LASP1	chr17	38870057	38921766	link	+	3757	8	Coding	261	786	134	919	38870190	38918778	novel_not_in_catalog	At least 1 annot. don./accept.	ENSG00000002834.18	Annotated Genes	novel	3492	8	Multi-Exon			-1	-3	5	CGGACTTGGTTTCCTCTCTG	True	Non-canonical	False	True	AATAAA	-18	0	0	0	2	0	0	0	4.11634	0	0	0	0.70896
PB.6304.9	PB.6304	LASP1	chr17	38870057	38921525	link	+	3666	7	Coding	261	786	134	919	38870190	38918778	full-splice_match	Alternative 3'end	ENSG00000002834.18	Annotated Genes	ENST00000318008.11	3910	7	Multi-Exon	-1	245	-1	-236	30	GAAATTTGCCTCTGTCCAAA	False	Canonical	False	False	AAAAAG	-19	1	2	2	2	2.91312	4.26516	3.08122	4.11634	0.592523	0.721411	0.61079	0.70896
PB.6304.10	PB.6304	LASP1	chr17	38870061	38900197	link	+	2164	4	Coding	220	663	130	792	38870190	38898825	full-splice_match	Alternative 3'end	ENSG00000002834.18	Annotated Genes	ENST00000584106.1	1167	4	Multi-Exon	0	-997	0	997	100	AAAAAAAAAAAAAAAAAAAA	False	Canonical	False	False			2	1	1	0	5.82623	2.13258	1.54061	0	0.834181	0.495902	0.404938	0
PB.6304.11	PB.6304	LASP1	chr17	38878157	38921768	link	+	3636	6	Coding	198	597	50	646	38890445	38918778	incomplete-splice_match	Intron retention	ENSG00000002834.18	Annotated Genes	ENST00000435347.7	3492	8	Multi-Exon	8014	-7	4267	-1	5	GACTTGGTTTCCTCTCTGGC	False	Canonical	False	False	AATAAA	-20	0	5	0	4	0	10.6629	0	8.23269	0	1.06681	0	0.965328
PB.6304.12	PB.6304	LASP1	chr17	38898427	38921766	link	+	3510	4	Coding	131	396	127	522	38914358	38918778	incomplete-splice_match	Intron retention	ENSG00000002834.18	Annotated Genes	ENST00000435347.7	3492	8	Multi-Exon	28284	-5	8193	-3	5	CGGACTTGGTTTCCTCTCTG	False	Canonical	False	False	AATAAA	-18	3	0	0	1	8.73935	0	0	2.05817	0.98853	0	0	0.485462
PB.6304.13	PB.6304	LASP1	chr17	38914370	38921768	link	+	3374	3	Coding	123	372	13	384	38914382	38918778	incomplete-splice_match	Intron retention	ENSG00000002834.18	Annotated Genes	ENST00000435347.7	3492	8	Multi-Exon	44227	-7	-27	-1	5	GACTTGGTTTCCTCTCTGGC	False	Canonical	False	False	AATAAA	-20	0	4	1	0	0	8.53031	1.54061	0	0	0.979107	0.404938	0
PB.6304.14	PB.6304	LASP1	chr17	38918604	38921769	link	+	3166	1	Coding	198	597	402	998	38919005	38919601	novel_in_catalog	Mono-exon	ENSG00000002834.18	Annotated Genes	novel	4023	6	Mono-Exon			4207	0	5	ACTTGGTTTCCTCTCTGGCT	False				AATAAA	-21	3	7	5	12	8.73935	14.928	7.70304	24.6981	0.98853	1.20216	0.939671	1.4099
PB.6304.15	PB.6304	LASP1	chr17	38919696	38921769	link	+	2074	1	Non coding							incomplete-splice_match	Mono-exon	ENSG00000002834.18	Annotated Genes	ENST00000433206.6	4023	6	Mono-Exon	49837	0	5299	0	5	ACTTGGTTTCCTCTCTGGCT	False				AATAAA	-21	0	1	2	1	0	2.13258	3.08122	2.05817	0	0.495902	0.61079	0.485462
PB.6453.1	PB.6453	SNX11	chr17	48107567	48122743	link	+	2881	7	Coding	126	381	1266	1646	48119080	48121508	novel_in_catalog	Intron retention	ENSG00000002919.15	Annotated Genes	novel	2733	8	Multi-Exon			7	-331	25	AAGATTGTTGTTGCAATTTG	True	Canonical	False	False	AATAAA	-13	0	1	1	0	0	2.13258	1.54061	0	0	0.495902	0.404938	0
PB.6453.2	PB.6453	SNX11	chr17	48107576	48122744	link	+	2351	7	Coding	262	789	327	1115	48112094	48121508	full-splice_match	Alternative 3'5'end	ENSG00000002919.15	Annotated Genes	ENST00000582104.5	1282	7	Multi-Exon	-212	-857	0	-330	20	AGATTGTTGTTGCAATTTGT	False	Canonical	False	False	AATAAA	-14	0	4	2	1	0	8.53031	3.08122	2.05817	0	0.979107	0.61079	0.485462
PB.6453.3	PB.6453	SNX11	chr17	48107576	48122743	link	+	2324	7	Coding	270	813	277	1089	48112044	48121508	full-splice_match	Alternative 3'5'end	ENSG00000002919.15	Annotated Genes	ENST00000359238.7	2992	7	Multi-Exon	-190	858	0	-331	25	AAGATTGTTGTTGCAATTTG	False	Canonical	False	False	AATAAA	-13	8	21	16	19	23.3049	44.7841	24.6497	39.1053	1.38569	1.66072	1.40908	1.6032
PB.6453.4	PB.6453	SNX11	chr17	48107576	48122743	link	+	2812	6	Coding	126	381	1197	1577	48119080	48121508	novel_in_catalog	Intron retention	ENSG00000002919.15	Annotated Genes	novel	2992	7	Multi-Exon			0	-331	25	AAGATTGTTGTTGCAATTTG	False	Canonical	False	False	AATAAA	-13	3	0	1	4	8.73935	0	1.54061	8.23269	0.98853	0	0.404938	0.965328
PB.6453.5	PB.6453	SNX11	chr17	48107576	48123071	link	+	2652	7	Coding	270	813	277	1089	48112044	48121508	full-splice_match	Alternative 3'5'end	ENSG00000002919.15	Annotated Genes	ENST00000359238.7	2992	7	Multi-Exon	-190	530	0	-3	25	AAAGCCCTGGCTGGTATTCA	False	Canonical	False	False	AATAAA	-21	2	1	5	1	5.82623	2.13258	7.70304	2.05817	0.834181	0.495902	0.939671	0.485462
PB.6453.6	PB.6453	SNX11	chr17	48107578	48122743	link	+	2382	8	Coding	264	795	353	1147	48112062	48121508	full-splice_match	Alternative 3'end	ENSG00000002919.15	Annotated Genes	ENST00000393405.6	2733	8	Multi-Exon	20	331	2	-331	25	AAGATTGTTGTTGCAATTTG	False	Canonical	False	False	AATAAA	-13	0	9	2	1	0	19.1932	3.08122	2.05817	0	1.30521	0.61079	0.485462
PB.6453.7	PB.6453	SNX11	chr17	48107767	48123071	link	+	2949	6	Coding	126	381	1006	1386	48119080	48121508	novel_in_catalog	Intron retention	ENSG00000002919.15	Annotated Genes	novel	2992	7	Multi-Exon			1	-3	25	AAAGCCCTGGCTGGTATTCA	False	Canonical	False	False	AATAAA	-21	0	0	0	2	0	0	0	4.11634	0	0	0	0.70896
PB.6453.8	PB.6453	SNX11	chr17	48107769	48124971	link	+	4359	7	Coding	270	813	84	896	48112044	48121508	full-splice_match	Alternative 3'end	ENSG00000002919.15	Annotated Genes	ENST00000359238.7	2992	7	Multi-Exon	3	-1370	3	1370	60	AAAAAAACAACAACCCTGCA	False	Canonical	False	False	AAAAAG	-26	1	0	3	0	2.91312	0	4.62183	0	0.592523	0	0.749877	0
PB.6453.9	PB.6453	SNX11	chr17	48112149	48122743	link	+	2431	5	Coding	126	381	816	1196	48119080	48121508	incomplete-splice_match	3' fragment	ENSG00000002919.15	Annotated Genes	ENST00000393405.6	2733	8	Multi-Exon	4591	331	200	-331	25	AAGATTGTTGTTGCAATTTG	False	Canonical	False	False	AATAAA	-13	1	0	0	2	2.91312	0	0	4.11634	0.592523	0	0	0.70896
PB.6453.10	PB.6453	SNX11	chr17	48112297	48124939	link	+	4479	5	Coding	126	381	668	1048	48119080	48121508	incomplete-splice_match	3' fragment	ENSG00000002919.15	Annotated Genes	ENST00000359238.7	2992	7	Multi-Exon	4531	-1338	-269	1338	65	AAAAAAGAAAAAGTCTACCA	False	Canonical	False	False			0	0	0	3	0	0	0	6.17452	0	0	0	0.855793
PB.13983.1	PB.13983	TMEM176A	chr7	150800464	150805113	link	+	3604	4	Coding	178	537	2823	3359	150803286	150804868	novel_in_catalog	Intron retention	ENSG00000002933.9	Annotated Genes	novel	862	4	Multi-Exon			61	0	10	TCCCAGGTTCTCGCTTAGTT	False	Canonical	False	False	AATAAA	-16	0	0	0	2	0	0	0	4.11634	0	0	0	0.70896
PB.3153.1	PB.3153	M6PR	chr12	8940380	8949715	link	-	2501	7	Coding	277	834	230	1063	8946404	8941818	full-splice_match	Alterantive 5'end	ENSG00000003056.8	Annotated Genes	ENST00000000412.8	2450	7	Multi-Exon	-70	19	20	-16	75	AAAAAACAAACAAAACATAT	False	Canonical	False	False	AAGAAA	-39	98	377	174	210	285.485	803.982	268.066	432.216	2.4571	2.90579	2.42986	2.6367
PB.3153.2	PB.3153	M6PR	chr12	8940380	8949645	link	-	2413	7	Coding	159	480	496	975	8943899	8941818	novel_in_catalog	Comb. of annot. junctions	ENSG00000003056.8	Annotated Genes	novel	2450	7	Multi-Exon			0	-16	75	AAAAAACAAACAAAACATAT	False	Canonical	False	False	AAGAAA	-39	3	3	1	4	8.73935	6.39773	1.54061	8.23269	0.98853	0.869099	0.404938	0.965328
PB.3153.3	PB.3153	M6PR	chr12	8940380	8949410	link	-	2377	7	Coding	277	834	106	939	8946404	8941818	novel_not_in_catalog	At least 1 annot. don./accept.	ENSG00000003056.8	Annotated Genes	novel	2450	7	Multi-Exon			200	-16	75	AAAAAACAAACAAAACATAT	False	Canonical	False	False	AAGAAA	-39	0	1	0	1	0	2.13258	0	2.05817	0	0.495902	0	0.485462
PB.3153.4	PB.3153	M6PR	chr12	8940380	8949642	link	-	2318	6	Coding	105	318	563	880	8943472	8941818	novel_in_catalog	Comb. of annot. splice sites	ENSG00000003056.8	Annotated Genes	novel	2450	7	Multi-Exon			3	-16	75	AAAAAACAAACAAAACATAT	False	Canonical	False	False	AAGAAA	-39	0	1	2	5	0	2.13258	3.08122	10.2909	0	0.495902	0.61079	1.05273
PB.3153.5	PB.3153	M6PR	chr12	8940380	8946289	link	-	2157	6	Coding	159	480	240	719	8943899	8941818	incomplete-splice_match	3' fragment	ENSG00000003056.8	Annotated Genes	ENST00000000412.8	2450	7	Multi-Exon	3356	19	-49	-16	75	AAAAAACAAACAAAACATAT	False	Canonical	False	False	AAGAAA	-39	1	1	2	1	2.91312	2.13258	3.08122	2.05817	0.592523	0.495902	0.61079	0.485462
PB.3153.6	PB.3153	M6PR	chr12	8940380	8945452	link	-	1964	5	Coding	159	480	47	526	8943899	8941818	incomplete-splice_match	3' fragment	ENSG00000003056.8	Annotated Genes	ENST00000000412.8	2450	7	Multi-Exon	4193	19	27	-16	75	AAAAAACAAACAAAACATAT	False	Canonical	False	False	AAGAAA	-39	1	3	1	1	2.91312	6.39773	1.54061	2.05817	0.592523	0.869099	0.404938	0.485462
PB.3153.7	PB.3153	M6PR	chr12	8940380	8943869	link	-	1888	4	Coding	136	411	40	450	8943830	8941818	incomplete-splice_match	3' fragment	ENSG00000003056.8	Annotated Genes	ENST00000000412.8	2450	7	Multi-Exon	5776	19	17	-16	75	AAAAAACAAACAAAACATAT	False	Canonical	False	False	AAGAAA	-39	0	2	0	0	0	4.26516	0	0	0	0.721411	0	0
PB.3153.8	PB.3153	M6PR	chr12	8940380	8949645	link	-	4678	4	Coding	124	375	160	534	8946404	8945386	novel_in_catalog	Intron retention	ENSG00000003056.8	Annotated Genes	novel	2450	7	Multi-Exon			0	-16	75	AAAAAACAAACAAAACATAT	False	Canonical	False	True	AAGAAA	-39	0	1	1	1	0	2.13258	1.54061	2.05817	0	0.495902	0.404938	0.485462
PB.3153.9	PB.3153	M6PR	chr12	8940380	8942514	link	-	1660	2	Non coding							incomplete-splice_match	3' fragment	ENSG00000003056.8	Annotated Genes	ENST00000543704.5	616	4	Multi-Exon	3854	-1269	3	-16	75	AAAAAACAAACAAAACATAT	False	Canonical	False		AAGAAA	-39	0	2	0	0	0	4.26516	0	0	0	0.721411	0	0
PB.3153.10	PB.3153	M6PR	chr12	8940380	8949652	link	-	1367	7	Coding	285	858	167	1024	8946404	8940723	novel_in_catalog	Comb. of annot. junctions	ENSG00000003056.8	Annotated Genes	novel	2450	7	Multi-Exon			-7	-16	75	AAAAAACAAACAAAACATAT	False	Canonical	False	False	AAGAAA	-39	3	1	0	0	8.73935	2.13258	0	0	0.98853	0.495902	0	0
PB.3153.11	PB.3153	M6PR	chr12	8940380	8941573	link	-	1194	1	Non coding							incomplete-splice_match	Mono-exon	ENSG00000003056.8	Annotated Genes	ENST00000000412.8	2450	7	Mono-Exon	8072	19	944	-16	75	AAAAAACAAACAAAACATAT	False				AAGAAA	-39	0	0	0	4	0	0	0	8.23269	0	0	0	0.965328
PB.3153.12	PB.3153	M6PR	chr12	8940380	8949410	link	-	4359	5	Coding	124	375	106	480	8946404	8945386	novel_not_in_catalog	Intron retention	ENSG00000003056.8	Annotated Genes	novel	2450	7	Multi-Exon			200	-16	75	AAAAAACAAACAAAACATAT	True	Canonical	False	True	AAGAAA	-39	0	0	0	2	0	0	0	4.11634	0	0	0	0.70896
PB.3153.13	PB.3153	M6PR	chr12	8940380	8948856	link	-	4075	7	Coding	277	834	1804	2637	8946404	8941818	novel_not_in_catalog	At least 1 annot. don./accept.	ENSG00000003056.8	Annotated Genes	novel	2450	7	Multi-Exon			754	-16	75	AAAAAACAAACAAAACATAT	False	Canonical	True	False	AAGAAA	-39	0	0	0	2	0	0	0	4.11634	0	0	0	0.70896
PB.3153.14	PB.3153	M6PR	chr12	8940380	8949645	link	-	3938	6	Coding	159	480	2021	2500	8943899	8941818	novel_in_catalog	Intron retention	ENSG00000003056.8	Annotated Genes	novel	2450	7	Multi-Exon			0	-16	75	AAAAAACAAACAAAACATAT	False	Canonical	False	False	AAGAAA	-39	1	0	0	1	2.91312	0	0	2.05817	0.592523	0	0	0.485462
PB.3153.15	PB.3153	M6PR	chr12	8940380	8947934	link	-	3802	6	Coding	277	834	1531	2364	8946404	8941818	incomplete-splice_match	3' fragment	ENSG00000003056.8	Annotated Genes	ENST00000000412.8	2450	7	Multi-Exon	1711	19	-1086	-16	75	AAAAAACAAACAAAACATAT	False	Canonical	False	False	AAGAAA	-39	0	0	2	0	0	0	3.08122	0	0	0	0.61079	0
PB.3153.16	PB.3153	M6PR	chr12	8940380	8949642	link	-	5985	5	Coding	244	735	3239	3973	8946404	8942392	novel_in_catalog	Intron retention	ENSG00000003056.8	Annotated Genes	novel	2450	7	Multi-Exon			3	-16	75	AAAAAACAAACAAAACATAT	False	Canonical	False	False	AAGAAA	-39	1	0	0	1	2.91312	0	0	2.05817	0.592523	0	0	0.485462
PB.3153.17	PB.3153	M6PR	chr12	8940380	8949957	link	-	5825	6	Coding	277	834	3554	4387	8946404	8941818	incomplete-splice_match	Intron retention	ENSG00000003056.8	Annotated Genes	ENST00000000412.8	2450	7	Multi-Exon	-312	19	-196	-16	75	AAAAAACAAACAAAACATAT	False	Canonical	False	False	AAGAAA	-39	2	1	2	3	5.82623	2.13258	3.08122	6.17452	0.834181	0.495902	0.61079	0.855793
PB.3153.18	PB.3153	M6PR	chr12	8940380	8949652	link	-	3178	5	Coding	185	558	167	724	8946404	8943696	novel_in_catalog	Intron retention	ENSG00000003056.8	Annotated Genes	novel	2450	7	Multi-Exon			-7	-16	75	AAAAAACAAACAAAACATAT	False	Canonical	False	True	AAGAAA	-39	0	4	0	1	0	8.53031	0	2.05817	0	0.979107	0	0.485462
PB.3153.19	PB.3153	M6PR	chr12	8940380	8949645	link	-	2906	6	Coding	244	735	160	894	8946404	8942392	novel_in_catalog	Intron retention	ENSG00000003056.8	Annotated Genes	novel	2450	7	Multi-Exon			0	-16	75	AAAAAACAAACAAAACATAT	False	Canonical	False	False	AAGAAA	-39	24	42	32	39	69.9148	89.5683	49.2995	80.2687	1.85074	1.95698	1.70156	1.90992
PB.3153.20	PB.3153	M6PR	chr12	8940380	8949715	link	-	2958	6	Coding	126	381	566	946	8943899	8942392	novel_in_catalog	Intron retention	ENSG00000003056.8	Annotated Genes	novel	2450	7	Multi-Exon			20	-16	75	AAAAAACAAACAAAACATAT	False	Canonical	False	False	AAGAAA	-39	1	1	0	1	2.91312	2.13258	0	2.05817	0.592523	0.495902	0	0.485462
PB.3153.21	PB.3153	M6PR	chr12	8940380	8949668	link	-	2801	5	Non coding							novel_in_catalog	Intron retention	ENSG00000003056.8	Annotated Genes	novel	2450	7	Multi-Exon			-23	-16	75	AAAAAACAAACAAAACATAT	False	Canonical	False		AAGAAA	-39	0	0	0	2	0	0	0	4.11634	0	0	0	0.70896
PB.3153.22	PB.3153	M6PR	chr12	8940380	8949645	link	-	2796	5	Coding	117	354	160	513	8946404	8943525	novel_in_catalog	Intron retention	ENSG00000003056.8	Annotated Genes	novel	2450	7	Multi-Exon			0	-16	75	AAAAAACAAACAAAACATAT	False	Canonical	False	True	AAGAAA	-39	0	1	1	2	0	2.13258	1.54061	4.11634	0	0.495902	0.404938	0.70896
PB.3153.23	PB.3153	M6PR	chr12	8940380	8949642	link	-	2693	6	Coding	132	399	857	1255	8943553	8941818	novel_in_catalog	Intron retention	ENSG00000003056.8	Annotated Genes	novel	2450	7	Multi-Exon			3	-16	75	AAAAAACAAACAAAACATAT	False	Canonical	False	False	AAGAAA	-39	0	0	1	2	0	0	1.54061	4.11634	0	0	0.404938	0.70896
PB.3153.24	PB.3153	M6PR	chr12	8940570	8949652	link	-	2248	7	Coding	277	834	167	1000	8946404	8941818	full-splice_match	Alternative 3'end	ENSG00000003056.8	Annotated Genes	ENST00000000412.8	2450	7	Multi-Exon	-7	209	-7	181	60	AAAAGAAAATGAAACTATTT	False	Canonical	False	False			4	2	4	2	11.6525	4.26516	6.16244	4.11634	1.10218	0.721411	0.855061	0.70896
PB.3153.25	PB.3153	M6PR	chr12	8941414	8949957	link	-	4791	6	Coding	277	834	3554	4387	8946404	8941818	incomplete-splice_match	Intron retention	ENSG00000003056.8	Annotated Genes	ENST00000000412.8	2450	7	Multi-Exon	-312	1053	-196	235	20	TATACAGGGTTGATTGCTTT	False	Canonical	False	False	ATTAAA	-25	3	0	0	0	8.73935	0	0	0	0.98853	0	0	0
PB.3153.26	PB.3153	M6PR	chr12	8941441	8949758	link	-	5040	5	Coding	244	735	3355	4089	8946404	8942392	novel_in_catalog	Intron retention	ENSG00000003056.8	Annotated Genes	novel	2450	7	Multi-Exon			3	208	75	AAAAAAAAAATGCCAAGAAA	False	Canonical	False	False	TTTAAA	-42	2	0	2	1	5.82623	0	3.08122	2.05817	0.834181	0	0.61079	0.485462
PB.3153.27	PB.3153	M6PR	chr12	8941441	8949651	link	-	2116	5	Coding	185	558	166	723	8946404	8943696	novel_in_catalog	Intron retention	ENSG00000003056.8	Annotated Genes	novel	2450	7	Multi-Exon			-6	208	75	AAAAAAAAAATGCCAAGAAA	False	Canonical	False	True	TTTAAA	-42	0	0	1	1	0	0	1.54061	2.05817	0	0	0.404938	0.485462
PB.3153.28	PB.3153	M6PR	chr12	8941441	8949644	link	-	1844	6	Coding	244	735	159	893	8946404	8942392	novel_in_catalog	Intron retention	ENSG00000003056.8	Annotated Genes	novel	2450	7	Multi-Exon			1	208	75	AAAAAAAAAATGCCAAGAAA	False	Canonical	False	False	TTTAAA	-42	4	1	2	2	11.6525	2.13258	3.08122	4.11634	1.10218	0.495902	0.61079	0.70896
PB.3153.29	PB.3153	M6PR	chr12	8941441	8949645	link	-	1370	7	Coding	277	834	160	993	8946404	8941818	full-splice_match	Alternative 3'end	ENSG00000003056.8	Annotated Genes	ENST00000000412.8	2450	7	Multi-Exon	0	1080	0	208	75	AAAAAAAAAATGCCAAGAAA	False	Canonical	False	False	TTTAAA	-42	5	4	15	39	14.5656	8.53031	23.1091	80.2687	1.19217	0.979107	1.38218	1.90992
PB.3153.30	PB.3153	M6PR	chr12	8941441	8949645	link	-	1260	6	Coding	105	318	566	883	8943472	8941818	novel_in_catalog	Comb. of annot. splice sites	ENSG00000003056.8	Annotated Genes	novel	2450	7	Multi-Exon			0	208	75	AAAAAAAAAATGCCAAGAAA	False	Canonical	False	False	TTTAAA	-42	0	0	0	2	0	0	0	4.11634	0	0	0	0.70896
PB.3153.31	PB.3153	M6PR	chr12	8942972	8949635	link	-	6664	1	Coding	100	303	299	601	8949337	8949035	novel_in_catalog	Mono-exon by intron ret.	ENSG00000003056.8	Annotated Genes	novel	2450	7	Mono-Exon			1	324	100	AAAAAAAAAAAAAAAAAAAA	False						0	0	1	1	0	0	1.54061	2.05817	0	0	0.404938	0.485462
PB.3153.32	PB.3153	M6PR	chr12	8947806	8950327	link	-	2522	1	Coding	100	303	991	1293	8949337	8949035	genic	Mono-exon	ENSG00000003056.8	Annotated Genes	novel			Mono-Exon			-566	-2321	50	AAAAAATTGTTATGCACATA	False						12	3	7	21	34.9574	6.39773	10.7843	43.2216	1.55579	0.869099	1.0713	1.64563
PB.15574.1	PB.15574	KLHL13	chrX	117897814	118116800	link	-	3257	7	Coding	613	1842	322	2163	117945547	117898908	full-splice_match	Reference match	ENSG00000003096.14	Annotated Genes	ENST00000371882.5	3256	7	Multi-Exon	-2	1	-2	0	20	ATTTTGGTCTGAGACATCCC	False	Canonical	False	False	AATAAA	-14	0	0	6	0	0	0	9.24365	0	0	0	1.01045	0
PB.13279.1	PB.13279	ICA1	chr7	8155125	8176386	link	-	2393	3	Coding	141	426	226	651	8158604	8156867	novel_not_in_catalog	At least 1 annot. don./accept.	ENSG00000003147.19	Annotated Genes	novel	1615	8	Multi-Exon			-18622	1432	35	AAATAAACTGTACTTTTGTT	False	Canonical	True	False	AATAAA	-17	1	2	0	0	2.91312	4.26516	0	0	0.592523	0.721411	0	0
PB.8870.1	PB.8870	ALS2	chr2	201700555	201780930	link	-	6384	34	Coding	1657	4974	115	5088	201768885	201701851	full-splice_match	Alternative 3'end	ENSG00000003393.15	Annotated Genes	ENST00000264276.11	6675	34	Multi-Exon	3	288	3	-288	15	TATGTGGTTGTTTTATGATT	True	Canonical	False	False	AATAAA	-14	0	2	3	5	0	4.26516	4.62183	10.2909	0	0.721411	0.749877	1.05273
PB.8870.2	PB.8870	ALS2	chr2	201733036	201780898	link	-	2902	13	Coding	876	2631	83	2713	201768885	201733225	incomplete-splice_match	5' fragment	ENSG00000003393.15	Annotated Genes	ENST00000482891.5	4895	23	Multi-Exon	58	11046	13	-4418	40	GAAACTGTCTAAAGTTGAGA	False	Canonical	False	False	AATAAA	-16	1	0	2	0	2.91312	0	3.08122	0	0.592523	0	0.61079	0
PB.8870.3	PB.8870	ALS2	chr2	201741491	201780928	link	-	2646	11	Coding	812	2439	113	2551	201768885	201741586	full-splice_match	Alternative 3'end	ENSG00000003393.15	Annotated Genes	ENST00000482789.5	2981	11	Multi-Exon	28	307	5	-307	75	AAAAAAAATTTAAAAATAAT	False	Canonical	False	False			1	0	2	4	2.91312	0	3.08122	8.23269	0.592523	0	0.61079	0.965328
PB.8870.4	PB.8870	ALS2	chr2	201756244	201780895	link	-	2708	5	Coding	520	1563	80	1642	201768885	201757310	incomplete-splice_match	5' fragment	ENSG00000003393.15	Annotated Genes	ENST00000482789.5	2981	11	Multi-Exon	61	15060	16	3213	30	AAACTTTTCTTATTCTTAAG	False	Canonical	False	False	ATTAAA	-22	0	0	0	2	0	0	0	4.11634	0	0	0	0.70896
PB.8870.5	PB.8870	ALS2	chr2	201759456	201780907	link	-	2629	4	Coding	396	1191	92	1282	201768885	201760803	full-splice_match	Reference match	ENSG00000003393.15	Annotated Genes	ENST00000467448.5	2677	4	Multi-Exon	49	-1	4	1	25	TAAATGTGTGTTTCTATTAC	False	Canonical	False	False	ATTAAA	-17	5	3	15	6	14.5656	6.39773	23.1091	12.349	1.19217	0.869099	1.38218	1.12545
PB.8870.7	PB.8870	ALS2	chr2	201776813	201780939	link	-	4127	1	Coding	77	234	129	362	201780811	201780578	novel_in_catalog	Mono-exon	ENSG00000003393.15	Annotated Genes	novel	4895	23	Mono-Exon			-6	-11430	40	AAGTGAAACTTGTATCACGA	False				AATAAA	-29	0	0	0	3	0	0	0	6.17452	0	0	0	0.855793
PB.8870.8	PB.8870	ALS2	chr2	201779296	201780905	link	-	1610	1	Coding	77	234	95	328	201780811	201780578	novel_in_catalog	Mono-exon	ENSG00000003393.15	Annotated Genes	novel	6675	34	Mono-Exon			6	-13913	60	AAAAATGAAATACCAAACCG	False						0	0	2	1	0	0	3.08122	2.05817	0	0	0.61079	0.485462
PB.8863.1	PB.8863	CASP10	chr2	201183112	201221660	link	+	5563	8	Coding	479	1440	205	1644	201185778	201217741	full-splice_match	Alternative 3'5'end	ENSG00000003400.15	Annotated Genes	ENST00000346817.9	3926	8	Multi-Exon	-57	-1580	0	0	20	ACAAAGCCTGTTTGGTTGTC	False	Canonical	False	False	ATTAAA	-17	1	3	0	0	2.91312	6.39773	0	0	0.592523	0.869099	0	0
PB.8863.2	PB.8863	CASP10	chr2	201183112	201219107	link	+	3010	8	Coding	479	1440	205	1644	201185778	201217741	full-splice_match	Alternative 3'5'end	ENSG00000003400.15	Annotated Genes	ENST00000346817.9	3926	8	Multi-Exon	-57	973	0	-973	65	AAAAACACAAAAATTAGCCA	False	Canonical	False	False			1	1	0	0	2.91312	2.13258	0	0	0.592523	0.495902	0	0
PB.8863.3	PB.8863	CASP10	chr2	201183127	201220102	link	+	4205	10	Coding	273	822	190	1011	201185778	201208175	novel_not_in_catalog	At least 1 annot. don./accept.	ENSG00000003400.15	Annotated Genes	novel	5668	10	Multi-Exon			-5	22	15	TATCTCTGATTGTCATGTGG	False	Canonical	True	True	AGTAAA	-37	1	1	0	0	2.91312	2.13258	0	0	0.592523	0.495902	0	0
PB.8863.4	PB.8863	CASP10	chr2	201183134	201220086	link	+	3192	11	Coding	521	1566	183	1748	201185778	201217741	novel_not_in_catalog	At least 1 annot. don./accept.	ENSG00000003400.15	Annotated Genes	novel	5668	10	Multi-Exon			2	6	35	AAGAACACTGTTCTGATATC	False	Non-canonical	True	True	AGTAAA	-21	1	1	0	0	2.91312	2.13258	0	0	0.592523	0.495902	0	0
PB.8863.5	PB.8863	CASP10	chr2	201183141	201220082	link	+	4085	10	Coding	522	1569	176	1744	201185778	201217741	full-splice_match	Alternative 3'end	ENSG00000003400.15	Annotated Genes	ENST00000286186.11	5668	10	Multi-Exon	0	1583	0	2	35	TCACAAGAACACTGTTCTGA	False	Canonical	False	False	AGTAAA	-17	7	10	4	6	20.3918	21.3258	6.16244	12.349	1.33025	1.34881	0.855061	1.12545
PB.8863.6	PB.8863	CASP10	chr2	201183141	201220104	link	+	4015	9	Coding	273	822	176	997	201185778	201208175	full-splice_match	Alternative 3'5'end	ENSG00000003400.15	Annotated Genes	ENST00000360132.7	5814	9	Multi-Exon	243	1556	0	24	15	TCTCTGATTGTCATGTGGAT	False	Canonical	False	True	AGTAAA	-39	1	0	1	0	2.91312	0	1.54061	0	0.592523	0	0.404938	0
PB.8863.7	PB.8863	CASP10	chr2	201183141	201220086	link	+	3960	8	Coding	479	1440	176	1615	201185778	201217741	full-splice_match	Reference match	ENSG00000003400.15	Annotated Genes	ENST00000346817.9	3926	8	Multi-Exon	-28	-6	0	6	35	AAGAACACTGTTCTGATATC	False	Canonical	False	False	AGTAAA	-21	2	4	6	1	5.82623	8.53031	9.24365	2.05817	0.834181	0.979107	1.01045	0.485462
PB.8863.8	PB.8863	CASP10	chr2	201183141	201221662	link	+	5665	10	Coding	522	1569	176	1744	201185778	201217741	full-splice_match	Reference match	ENSG00000003400.15	Annotated Genes	ENST00000286186.11	5668	10	Multi-Exon	0	3	0	2	15	AAAGCCTGTTTGGTTGTCTC	False	Canonical	False	False	ATTAAA	-19	1	4	0	0	2.91312	8.53031	0	0	0.592523	0.979107	0	0
PB.8863.9	PB.8863	CASP10	chr2	201183141	201219107	link	+	3110	10	Coding	522	1569	176	1744	201185778	201217741	full-splice_match	Alternative 3'end	ENSG00000003400.15	Annotated Genes	ENST00000286186.11	5668	10	Multi-Exon	0	2558	0	-973	65	AAAAACACAAAAATTAGCCA	False	Canonical	False	False			3	6	2	3	8.73935	12.7955	3.08122	6.17452	0.98853	1.13974	0.61079	0.855793
PB.8863.10	PB.8863	CASP10	chr2	201183141	201219107	link	+	2909	8	Coding	455	1368	176	1543	201185778	201217741	full-splice_match	Alternative 3'5'end	ENSG00000003400.15	Annotated Genes	ENST00000313728.11	1521	8	Multi-Exon	-51	-1337	0	-973	65	AAAAACACAAAAATTAGCCA	False	Canonical	False	False			0	2	0	0	0	4.26516	0	0	0	0.721411	0	0
PB.8860.1	PB.8860	CFLAR	chr2	201116149	201141964	link	+	2601	5	Coding	213	642	471	1112	201129866	201140475	incomplete-splice_match	Intron retention	ENSG00000003402.20	Annotated Genes	ENST00000341222.10	1283	6	Multi-Exon	-18	-366	-5	362	80	TAAAAAAAAAGAAGGAAAAA	False	Canonical	False	False			1	1	0	0	2.91312	2.13258	0	0	0.592523	0.495902	0	0
PB.8860.2	PB.8860	CFLAR	chr2	201116152	201133928	link	+	1648	3	Coding	185	558	468	1025	201129866	201133305	incomplete-splice_match	5' fragment	ENSG00000003402.20	Annotated Genes	ENST00000395148.6	4415	5	Multi-Exon	-255	5949	-2	794	100	AAAAAAAAAAAAAAAAAAAA	False	Canonical	False	False			1	1	0	0	2.91312	2.13258	0	0	0.592523	0.495902	0	0
PB.8860.3	PB.8860	CFLAR	chr2	201116152	201141603	link	+	3723	6	Coding	221	666	2888	3553	201129866	201141433	novel_in_catalog	Comb. of annot. junctions	ENSG00000003402.20	Annotated Genes	novel	1283	6	Multi-Exon			-2	1	15	ATTTGTTTTTTTACTGAGCT	False	Canonical	False	False	AATAAA	-22	0	2	1	0	0	4.26516	1.54061	0	0	0.721411	0.404938	0
PB.8860.4	PB.8860	CFLAR	chr2	201116163	201164102	link	+	2028	10	Coding	480	1443	457	1899	201129866	201163973	full-splice_match	Alternative 3'end	ENSG00000003402.20	Annotated Genes	ENST00000309955.8	14612	10	Multi-Exon	-1	12585	-1	-8	60	AAAAATACAAAAATTAGCTG	False	Canonical	False	False			3	3	1	5	8.73935	6.39773	1.54061	10.2909	0.98853	0.869099	0.404938	1.05273
PB.8860.5	PB.8860	CFLAR	chr2	201116163	201141596	link	+	4052	7	Coding	250	753	457	1209	201129866	201136427	novel_not_in_catalog	At least 1 annot. don./accept.	ENSG00000003402.20	Annotated Genes	novel	1283	6	Multi-Exon			-1	-2	10	TTTGTGCATTTGTTTTTTTA	False	Canonical	True	True	AATAAA	-15	1	0	2	2	2.91312	0	3.08122	4.11634	0.592523	0	0.61079	0.70896
PB.8860.6	PB.8860	CFLAR	chr2	201116164	201164278	link	+	4970	11	Coding	235	708	3958	4665	201149778	201163973	novel_not_in_catalog	At least 1 annot. don./accept.	ENSG00000003402.20	Annotated Genes	novel	14612	10	Multi-Exon			0	-1	85	AAAAAAAAAAAAAAAGGACA	False	Canonical	True	False	AATATA	-19	1	0	1	0	2.91312	0	1.54061	0	0.592523	0	0.404938	0
PB.8860.7	PB.8860	CFLAR	chr2	201116164	201136596	link	+	1377	5	Coding	250	753	456	1208	201129866	201136427	full-splice_match	Alternative 3'5'end	ENSG00000003402.20	Annotated Genes	ENST00000395148.6	4415	5	Multi-Exon	-243	3281	0	182	10	CCTTCTGCTTTACTTGCATT	False	Canonical	False	False	GATAAA	-21	0	0	0	3	0	0	0	6.17452	0	0	0	0.855793
PB.8860.8	PB.8860	CFLAR	chr2	201116164	201139876	link	+	4657	5	Coding	250	753	456	1208	201129866	201136427	full-splice_match	Alterantive 5'end	ENSG00000003402.20	Annotated Genes	ENST00000395148.6	4415	5	Multi-Exon	-243	1	0	-1	10	TATACTTTGCGTCTGTGTCT	False	Canonical	False	False			1	1	1	0	2.91312	2.13258	1.54061	0	0.592523	0.495902	0.404938	0
PB.8860.9	PB.8860	CFLAR	chr2	201116173	201164278	link	+	3258	11	Coding	537	1614	447	2060	201129866	201163080	novel_not_in_catalog	At least 1 annot. don./accept.	ENSG00000003402.20	Annotated Genes	novel	14612	10	Multi-Exon			6	-1	85	AAAAAAAAAAAAAAAGGACA	False	Canonical	True	False	AATATA	-19	0	0	0	2	0	0	0	4.11634	0	0	0	0.70896
PB.8860.10	PB.8860	CFLAR	chr2	201116173	201167539	link	+	3225	11	Coding	462	1389	447	1835	201129866	201163080	novel_not_in_catalog	Intron retention	ENSG00000003402.20	Annotated Genes	novel	14612	10	Multi-Exon			6	3260	65	AAACAACAACAAAAAGTTAT	False	Canonical	False	True	AATAAA	-23	1	0	6	0	2.91312	0	9.24365	0	0.592523	0	1.01045	0
PB.8860.11	PB.8860	CFLAR	chr2	201116180	201171679	link	+	2345	11	Coding	480	1443	440	1882	201129866	201163973	novel_not_in_catalog	At least 1 annot. don./accept.	ENSG00000003402.20	Annotated Genes	novel	14612	10	Multi-Exon			13	-5008	80	AAAAAAAAAAAAAAAGATTC	False	Canonical	False	True	TTTAAA	-17	5	4	0	0	14.5656	8.53031	0	0	1.19217	0.979107	0	0
PB.8860.12	PB.8860	CFLAR	chr2	201116180	201164278	link	+	2187	10	Coding	480	1443	440	1882	201129866	201163973	full-splice_match	Alternative 3'end	ENSG00000003402.20	Annotated Genes	ENST00000309955.8	14612	10	Multi-Exon	16	12409	13	-1	85	AAAAAAAAAAAAAAAGGACA	False	Canonical	False	False	AATATA	-19	10	10	7	2	29.1312	21.3258	10.7843	4.11634	1.47902	1.34881	1.0713	0.70896
PB.8860.13	PB.8860	CFLAR	chr2	201116180	201164278	link	+	3026	10	Coding	462	1389	440	1828	201129866	201163080	novel_in_catalog	Comb. of annot. junctions	ENSG00000003402.20	Annotated Genes	novel	14612	10	Multi-Exon			13	-1	85	AAAAAAAAAAAAAAAGGACA	False	Canonical	False	False	AATATA	-19	2	0	7	2	5.82623	0	10.7843	4.11634	0.834181	0	1.0713	0.70896
PB.8860.14	PB.8860	CFLAR	chr2	201116180	201119179	link	+	3000	1	Non coding							novel_in_catalog	Mono-exon	ENSG00000003402.20	Annotated Genes	novel	1679	9	Mono-Exon			13	2	10	TCCAATGCCTCCTTGCCTTT	False				ATTAAA	-16	2	3	2	8	5.82623	6.39773	3.08122	16.4654	0.834181	0.869099	0.61079	1.24218
PB.8860.15	PB.8860	CFLAR	chr2	201116181	201160935	link	+	1735	9	Coding	432	1296	439	1734	201129866	201160934	incomplete-splice_match	5' fragment	ENSG00000003402.20	Annotated Genes	ENST00000309955.8	14612	10	Multi-Exon	17	15752	14	-8	35	AAGAAAGGTGAGCCCCCAGG	False	Canonical	False	False			2	1	0	2	5.82623	2.13258	0	4.11634	0.834181	0.495902	0	0.70896
PB.8860.16	PB.8860	CFLAR	chr2	201116181	201141596	link	+	1267	6	Coding	221	666	439	1104	201129866	201141433	full-splice_match	Reference match	ENSG00000003402.20	Annotated Genes	ENST00000341222.10	1283	6	Multi-Exon	14	2	14	-2	10	TTTGTGCATTTGTTTTTTTA	False	Canonical	False	False	AATAAA	-15	1	2	0	1	2.91312	4.26516	0	2.05817	0.592523	0.721411	0	0.485462
PB.8860.17	PB.8860	CFLAR	chr2	201116181	201167546	link	+	3192	11	Coding	462	1389	439	1827	201129866	201163080	novel_not_in_catalog	Intron retention	ENSG00000003402.20	Annotated Genes	novel	14612	10	Multi-Exon			14	3267	45	AACAAAAAGTTATTTTGTAC	False	Canonical	False	True	AATAAA	-30	0	0	2	0	0	0	3.08122	0	0	0	0.61079	0
PB.8860.18	PB.8860	CFLAR	chr2	201116181	201164102	link	+	2849	10	Coding	462	1389	439	1827	201129866	201163080	novel_in_catalog	Comb. of annot. junctions	ENSG00000003402.20	Annotated Genes	novel	14612	10	Multi-Exon			14	-8	60	AAAAATACAAAAATTAGCTG	False	Canonical	False	False			1	0	1	4	2.91312	0	1.54061	8.23269	0.592523	0	0.404938	0.965328
PB.8860.19	PB.8860	CFLAR	chr2	201116182	201136589	link	+	3460	5	Coding	154	465	2834	3298	201133036	201136427	novel_not_in_catalog	Intron retention	ENSG00000003402.20	Annotated Genes	novel	4415	5	Multi-Exon			15	175	15	ACATTGGCCTTCTGCTTTAC	False	Canonical	True	False	GATAAA	-14	0	0	0	3	0	0	0	6.17452	0	0	0	0.855793
PB.8860.20	PB.8860	CFLAR	chr2	201116332	201157731	link	+	4713	9	Coding	333	1002	288	1289	201129866	201150044	novel_not_in_catalog	At least 1 annot. don./accept.	ENSG00000003402.20	Annotated Genes	novel	1613	9	Multi-Exon			-75	-2724	35	ACTCAAAGTCACACTGTCAT	False	Non-canonical	False	True	AATAAA	-20	0	0	0	2	0	0	0	4.11634	0	0	0	0.70896
PB.8860.21	PB.8860	CFLAR	chr2	201117563	201141599	link	+	1026	6	Coding	221	666	195	860	201129866	201141433	novel_not_in_catalog	At least 1 annot. don./accept.	ENSG00000003402.20	Annotated Genes	novel	1198	5	Multi-Exon			524	1	10	GTGCATTTGTTTTTTTACTG	False	Canonical	False	False	AATAAA	-18	1	0	1	0	2.91312	0	1.54061	0	0.592523	0	0.404938	0
PB.8860.22	PB.8860	CFLAR	chr2	201118650	201164308	link	+	2951	9	Coding	205	618	390	1007	201129866	201149014	novel_in_catalog	Comb. of annot. splice sites	ENSG00000003402.20	Annotated Genes	novel	2128	10	Multi-Exon			-14	29	30	TACTCAATGTATTAGTCATG	False	Canonical	False	True	AAAAAG	-15	0	0	2	0	0	0	3.08122	0	0	0	0.61079	0
PB.8860.23	PB.8860	CFLAR	chr2	201118667	201133928	link	+	1553	3	Coding	185	558	373	930	201129866	201133305	incomplete-splice_match	5' fragment	ENSG00000003402.20	Annotated Genes	ENST00000439154.6	1310	10	Multi-Exon	3	26527	3	794	100	AAAAAAAAAAAAAAAAAAAA	False	Canonical	False	False			3	0	0	0	8.73935	0	0	0	0.98853	0	0	0
PB.8860.24	PB.8860	CFLAR	chr2	201118672	201164278	link	+	2256	11	Coding	384	1155	797	1951	201133036	201163973	novel_not_in_catalog	At least 1 annot. don./accept.	ENSG00000003402.20	Annotated Genes	novel	2128	10	Multi-Exon			8	-1	85	AAAAAAAAAAAAAAAGGACA	False	Canonical	True	False	AATATA	-19	0	0	0	2	0	0	0	4.11634	0	0	0	0.70896
PB.8860.25	PB.8860	CFLAR	chr2	201118672	201164278	link	+	4882	11	Coding	235	708	3870	4577	201149778	201163973	novel_not_in_catalog	At least 1 annot. don./accept.	ENSG00000003402.20	Annotated Genes	novel	2128	10	Multi-Exon			8	-1	85	AAAAAAAAAAAAAAAGGACA	False	Canonical	True	False	AATATA	-19	2	0	1	0	5.82623	0	1.54061	0	0.834181	0	0.404938	0
PB.8860.26	PB.8860	CFLAR	chr2	201118672	201150496	link	+	1821	8	Coding	333	1002	368	1369	201129866	201150044	incomplete-splice_match	5' fragment	ENSG00000003402.20	Annotated Genes	ENST00000423241.6	2128	10	Multi-Exon	181	13614	8	141	85	AAAAAAAGAAAAAAAAAATG	False	Canonical	False	False			1	1	0	0	2.91312	2.13258	0	0	0.592523	0.495902	0	0
PB.8860.27	PB.8860	CFLAR	chr2	201118672	201164120	link	+	2721	10	Coding	462	1389	293	1681	201129866	201163080	novel_not_in_catalog	At least 1 annot. don./accept.	ENSG00000003402.20	Annotated Genes	novel	2128	10	Multi-Exon			8	10	5	TGGGTGTGGGTGTGGGTACC	False	Canonical	True	False	AGTAAA	-16	0	0	2	0	0	0	3.08122	0	0	0	0.61079	0
PB.8860.28	PB.8860	CFLAR	chr2	201118675	201164309	link	+	2143	10	Coding	480	1443	365	1807	201129866	201163973	full-splice_match	Alternative 3'5'end	ENSG00000003402.20	Annotated Genes	ENST00000423241.6	2128	10	Multi-Exon	184	-199	11	30	30	ACTCAATGTATTAGTCATGT	False	Canonical	False	False	AAAAAG	-16	10	12	6	1	29.1312	25.5909	9.24365	2.05817	1.47902	1.42473	1.01045	0.485462
PB.8860.29	PB.8860	CFLAR	chr2	201118679	201139877	link	+	4563	5	Coding	250	753	361	1113	201129866	201136427	novel_in_catalog	Comb. of annot. junctions	ENSG00000003402.20	Annotated Genes	novel	2128	10	Multi-Exon			15	0	10	ATACTTTGCGTCTGTGTCTT	False	Canonical	False	False			0	2	1	1	0	4.26516	1.54061	2.05817	0	0.721411	0.404938	0.485462
PB.8860.30	PB.8860	CFLAR	chr2	201118679	201141598	link	+	3958	7	Coding	250	753	361	1113	201129866	201136427	novel_not_in_catalog	At least 1 annot. don./accept.	ENSG00000003402.20	Annotated Genes	novel	2128	10	Multi-Exon			15	0	10	TGTGCATTTGTTTTTTTACT	False	Canonical	True	True	AATAAA	-17	1	1	0	1	2.91312	2.13258	0	2.05817	0.592523	0.495902	0	0.485462
PB.8860.31	PB.8860	CFLAR	chr2	201118687	201164102	link	+	4691	11	Coding	235	708	3855	4562	201149778	201163973	novel_not_in_catalog	At least 1 annot. don./accept.	ENSG00000003402.20	Annotated Genes	novel	2128	10	Multi-Exon			23	-8	60	AAAAATACAAAAATTAGCTG	False	Canonical	True	False			0	3	0	0	0	6.39773	0	0	0	0.869099	0	0
PB.8860.32	PB.8860	CFLAR	chr2	201118688	201141598	link	+	1182	6	Coding	221	666	352	1017	201129866	201141433	novel_in_catalog	Comb. of annot. junctions	ENSG00000003402.20	Annotated Genes	novel	2128	10	Multi-Exon			24	0	10	TGTGCATTTGTTTTTTTACT	False	Canonical	False	False	AATAAA	-17	0	1	2	3	0	2.13258	3.08122	6.17452	0	0.495902	0.61079	0.855793
PB.8860.33	PB.8860	CFLAR	chr2	201118688	201141598	link	+	3290	6	Coding	108	327	352	678	201129866	201130966	novel_not_in_catalog	Intron retention	ENSG00000003402.20	Annotated Genes	novel	2128	10	Multi-Exon			24	0	10	TGTGCATTTGTTTTTTTACT	False	Canonical	True	True	AATAAA	-17	0	0	2	0	0	0	3.08122	0	0	0	0.61079	0
PB.8860.35	PB.8860	CFLAR	chr2	201118688	201164313	link	+	2973	10	Coding	462	1389	352	1740	201129866	201163080	novel_in_catalog	Comb. of annot. junctions	ENSG00000003402.20	Annotated Genes	novel	2128	10	Multi-Exon			24	34	25	AATGTATTAGTCATGTTTCT	False	Canonical	False	False	AAAAAG	-20	2	4	5	2	5.82623	8.53031	7.70304	4.11634	0.834181	0.979107	0.939671	0.70896
PB.8860.36	PB.8860	CFLAR	chr2	201118693	201171679	link	+	3091	11	Coding	462	1389	347	1735	201129866	201163080	novel_not_in_catalog	At least 1 annot. don./accept.	ENSG00000003402.20	Annotated Genes	novel	2128	10	Multi-Exon			29	-5008	80	AAAAAAAAAAAAAAAGATTC	False	Canonical	False	True	TTTAAA	-17	1	1	0	0	2.91312	2.13258	0	0	0.592523	0.495902	0	0
PB.8860.37	PB.8860	CFLAR	chr2	201118695	201164102	link	+	1916	10	Coding	480	1443	345	1787	201129866	201163973	full-splice_match	Alterantive 5'end	ENSG00000003402.20	Annotated Genes	ENST00000423241.6	2128	10	Multi-Exon	204	8	31	-8	60	AAAAATACAAAAATTAGCTG	False	Canonical	False	False			3	1	4	2	8.73935	2.13258	6.16244	4.11634	0.98853	0.495902	0.855061	0.70896
PB.8860.38	PB.8860	CFLAR	chr2	201118716	201164108	link	+	2740	10	Coding	462	1389	324	1712	201129866	201163080	novel_in_catalog	Comb. of annot. junctions	ENSG00000003402.20	Annotated Genes	novel	2128	10	Multi-Exon			52	-2	35	ACAAAAATTAGCTGGGTGTG	False	Canonical	False	False	AGTAAA	-4	0	0	0	2	0	0	0	4.11634	0	0	0	0.70896
PB.8860.40	PB.8860	CFLAR	chr2	201118726	201139877	link	+	4606	4	Coding	183	552	314	865	201129866	201136136	incomplete-splice_match	5' fragment	ENSG00000003402.20	Annotated Genes	ENST00000439154.6	1310	10	Multi-Exon	62	20578	62	0	10	ATACTTTGCGTCTGTGTCTT	False	Canonical	False	False			0	3	0	0	0	6.39773	0	0	0	0.869099	0	0
PB.8860.41	PB.8860	CFLAR	chr2	201118795	201141964	link	+	1441	6	Coding	221	666	245	910	201129866	201141433	novel_in_catalog	Comb. of annot. junctions	ENSG00000003402.20	Annotated Genes	novel	2128	10	Multi-Exon			131	362	80	TAAAAAAAAAGAAGGAAAAA	False	Canonical	False	False			0	0	0	2	0	0	0	4.11634	0	0	0	0.70896
PB.8860.42	PB.8860	CFLAR	chr2	201127773	201136792	link	+	2584	5	Coding	250	753	1467	2219	201129866	201136427	novel_not_in_catalog	At least 1 annot. don./accept.	ENSG00000003402.20	Annotated Genes	novel	830	4	Multi-Exon			-1556	378	15	ATTCTTGTTTTTTGAGACCT	False	Canonical	True	False	AAAACA	-19	2	0	0	0	5.82623	0	0	0	0.834181	0	0	0
PB.8860.43	PB.8860	CFLAR	chr2	201129357	201164278	link	+	2257	9	Coding	480	1443	510	1952	201129866	201163973	incomplete-splice_match	3' fragment	ENSG00000003402.20	Annotated Genes	ENST00000423241.6	2128	10	Multi-Exon	10866	-168	28	-1	85	AAAAAAAAAAAAAAAGGACA	False	Canonical	False	False	AATATA	-19	0	0	9	11	0	0	13.8655	22.6399	0	0	1.17218	1.37365
PB.8860.44	PB.8860	CFLAR	chr2	201129461	201164278	link	+	2992	9	Coding	462	1389	406	1794	201129866	201163080	full-splice_match	Alternative 3'5'end	ENSG00000003402.20	Annotated Genes	ENST00000457277.5	1868	9	Multi-Exon	-405	-719	-42	-1	85	AAAAAAAAAAAAAAAGGACA	False	Canonical	False	False	AATATA	-19	0	0	18	7	0	0	27.731	14.4072	0	0	1.45835	1.18772
PB.8860.45	PB.8860	CFLAR	chr2	201129508	201141965	link	+	2490	4	Coding	213	642	359	1000	201129866	201140475	full-splice_match	Alternative 3'5'end	ENSG00000003402.20	Annotated Genes	ENST00000461422.1	717	4	Multi-Exon	-469	-1304	5	363	85	AAAAAAAAAGAAGGAAAAAA	False	Canonical	False	False			0	0	2	0	0	0	3.08122	0	0	0	0.61079	0
PB.8860.46	PB.8860	CFLAR	chr2	201129550	201141601	link	+	2448	6	Coding	108	327	317	643	201129866	201130966	novel_not_in_catalog	At least 1 annot. don./accept.	ENSG00000003402.20	Annotated Genes	novel	1198	5	Multi-Exon			47	-1	15	GCATTTGTTTTTTTACTGAG	False	Canonical	True	True	AATAAA	-20	0	0	3	0	0	0	4.62183	0	0	0	0.749877	0
PB.8860.47	PB.8860	CFLAR	chr2	201129550	201164110	link	+	1896	9	Coding	480	1443	317	1759	201129866	201163973	incomplete-splice_match	3' fragment	ENSG00000003402.20	Annotated Genes	ENST00000423241.6	2128	10	Multi-Exon	11059	0	47	0	30	AAAAATTAGCTGGGTGTGGG	False	Canonical	False	False	AGTAAA	-6	0	0	2	4	0	0	3.08122	8.23269	0	0	0.61079	0.965328
PB.8860.48	PB.8860	CFLAR	chr2	201129550	201133928	link	+	1497	2	Coding	185	558	317	874	201129866	201133305	incomplete-splice_match	3' fragment	ENSG00000003402.20	Annotated Genes	ENST00000417748.1	684	3	Multi-Exon	221	-826	47	794	100	AAAAAAAAAAAAAAAAAAAA	False	Canonical	False	False			0	0	2	1	0	0	3.08122	2.05817	0	0	0.61079	0.485462
PB.8860.49	PB.8860	CFLAR	chr2	201129550	201141597	link	+	1146	5	Coding	221	666	317	982	201129866	201141433	full-splice_match	Reference match	ENSG00000003402.20	Annotated Genes	ENST00000440180.5	1198	5	Multi-Exon	47	5	47	-1	10	TTGTGCATTTGTTTTTTTAC	False	Canonical	False	False	AATAAA	-16	0	0	10	10	0	0	15.4061	20.5817	0	0	1.21501	1.33409
PB.8860.50	PB.8860	CFLAR	chr2	201129550	201139877	link	+	4519	4	Coding	250	753	317	1069	201129866	201136427	full-splice_match	Alternative 3'5'end	ENSG00000003402.20	Annotated Genes	ENST00000461820.5	830	4	Multi-Exon	-93	-3596	47	0	10	ATACTTTGCGTCTGTGTCTT	False	Canonical	False	False			0	0	5	0	0	0	7.70304	0	0	0	0.939671	0
PB.8860.51	PB.8860	CFLAR	chr2	201129550	201141596	link	+	4022	7	Coding	250	753	317	1069	201129866	201136427	novel_not_in_catalog	At least 1 annot. don./accept.	ENSG00000003402.20	Annotated Genes	novel	1198	5	Multi-Exon			47	-2	10	TTTGTGCATTTGTTTTTTTA	False	Canonical	False	True	AATAAA	-15	0	0	2	0	0	0	3.08122	0	0	0	0.61079	0
PB.8860.52	PB.8860	CFLAR	chr2	201129550	201141596	link	+	3912	6	Coding	250	753	317	1069	201129866	201136427	novel_not_in_catalog	At least 1 annot. don./accept.	ENSG00000003402.20	Annotated Genes	novel	1198	5	Multi-Exon			47	-2	10	TTTGTGCATTTGTTTTTTTA	False	Canonical	True	True	AATAAA	-15	0	0	12	8	0	0	18.4873	16.4654	0	0	1.28975	1.24218
PB.8860.53	PB.8860	CFLAR	chr2	201129550	201141596	link	+	3251	5	Coding	125	378	2711	3088	201133036	201141433	novel_not_in_catalog	Intron retention	ENSG00000003402.20	Annotated Genes	novel	1198	5	Multi-Exon			47	-2	10	TTTGTGCATTTGTTTTTTTA	False	Canonical	True	False	AATAAA	-15	0	0	1	1	0	0	1.54061	2.05817	0	0	0.404938	0.485462
PB.8860.55	PB.8860	CFLAR	chr2	201129550	201164124	link	+	2749	9	Coding	462	1389	317	1705	201129866	201163080	full-splice_match	Alternative 3'5'end	ENSG00000003402.20	Annotated Genes	ENST00000457277.5	1868	9	Multi-Exon	-316	-565	47	14	10	TGTGGGTGTGGGTACCTGTA	False	Canonical	False	False	AGTAAA	-20	0	0	0	2	0	0	0	4.11634	0	0	0	0.70896
PB.8860.56	PB.8860	CFLAR	chr2	201129556	201165099	link	+	2879	9	Coding	480	1443	311	1753	201129866	201163973	incomplete-splice_match	3' fragment	ENSG00000003402.20	Annotated Genes	ENST00000423241.6	2128	10	Multi-Exon	11065	-989	53	820	40	AACAATAGCCTTATGATTTA	False	Canonical	False	False	AATACA	-15	0	0	2	0	0	0	3.08122	0	0	0	0.61079	0
PB.8860.57	PB.8860	CFLAR	chr2	201129781	201141596	link	+	1848	4	Coding	213	642	86	727	201129866	201140475	full-splice_match	Alternative 3'5'end	ENSG00000003402.20	Annotated Genes	ENST00000461422.1	717	4	Multi-Exon	-196	-935	-85	-2	10	TTTGTGCATTTGTTTTTTTA	False	Canonical	False	False	AATAAA	-15	0	0	2	0	0	0	3.08122	0	0	0	0.61079	0
PB.8860.59	PB.8860	CFLAR	chr2	201132763	201164278	link	+	2314	8	Coding	217	654	463	1116	201149778	201163080	novel_not_in_catalog	At least 1 annot. don./accept.	ENSG00000003402.20	Annotated Genes	novel	1230	8	Multi-Exon			-16	-1	85	AAAAAAAAAAAAAAAGGACA	False	Canonical	True	False	AATATA	-19	0	0	2	0	0	0	3.08122	0	0	0	0.61079	0
PB.8860.60	PB.8860	CFLAR	chr2	201132781	201164278	link	+	1537	9	Coding	384	1155	78	1232	201133036	201163973	novel_in_catalog	Comb. of annot. junctions	ENSG00000003402.20	Annotated Genes	novel	1230	8	Multi-Exon			2	-1	85	AAAAAAAAAAAAAAAGGACA	False	Canonical	False	False	AATATA	-19	0	0	2	0	0	0	3.08122	0	0	0	0.61079	0
PB.8860.61	PB.8860	CFLAR	chr2	201132781	201141595	link	+	3750	6	Coding	154	465	78	542	201133036	201136427	novel_not_in_catalog	At least 1 annot. don./accept.	ENSG00000003402.20	Annotated Genes	novel	693	4	Multi-Exon			2	-3	5	CTTTGTGCATTTGTTTTTTT	False	Canonical	False	True	AATAAA	-14	0	0	0	2	0	0	0	4.11634	0	0	0	0.70896
PB.8860.62	PB.8860	CFLAR	chr2	201132783	201141603	link	+	3390	6	Coding	154	465	76	540	201133036	201136427	novel_not_in_catalog	At least 1 annot. don./accept.	ENSG00000003402.20	Annotated Genes	novel	693	4	Multi-Exon			4	1	15	ATTTGTTTTTTTACTGAGCT	False	Canonical	True	True	AATAAA	-22	0	0	2	0	0	0	3.08122	0	0	0	0.61079	0
PB.8860.63	PB.8860	CFLAR	chr2	201132848	201139877	link	+	4103	3	Coding	154	465	189	653	201133036	201136427	incomplete-splice_match	3' fragment	ENSG00000003402.20	Annotated Genes	ENST00000461820.5	830	4	Multi-Exon	3205	-3596	-24	0	10	ATACTTTGCGTCTGTGTCTT	False	Canonical	False	False			0	0	4	0	0	0	6.16244	0	0	0	0.855061	0
PB.8860.64	PB.8860	CFLAR	chr2	201132848	201141596	link	+	3496	5	Coding	154	465	189	653	201133036	201136427	novel_not_in_catalog	Intron retention	ENSG00000003402.20	Annotated Genes	novel	1198	5	Multi-Exon			-24	-2	10	TTTGTGCATTTGTTTTTTTA	False	Canonical	True	True	AATAAA	-15	0	0	3	0	0	0	4.62183	0	0	0	0.749877	0
PB.8860.66	PB.8860	CFLAR	chr2	201136079	201141598	link	+	3104	4	Coding	112	339	1535	1873	201137703	201138041	novel_not_in_catalog	At least 1 annot. don./accept.	ENSG00000003402.20	Annotated Genes	novel	1283	6	Multi-Exon			3043	0	10	TGTGCATTTGTTTTTTTACT	False	Canonical	True	True	AATAAA	-17	0	1	1	0	0	2.13258	1.54061	0	0	0.495902	0.404938	0
PB.8860.67	PB.8860	CFLAR	chr2	201136843	201140638	link	+	2465	2	Coding	99	300	109	408	201136951	201137250	novel_not_in_catalog	At least 1 annot. don./accept.	ENSG00000003402.20	Annotated Genes	novel	4415	5	Multi-Exon			-3343	-23	75	AAAGATAAAAGAAAATAAAT	False	Canonical	False	True	AATACA	-31	0	0	0	2	0	0	0	4.11634	0	0	0	0.70896
PB.8860.68	PB.8860	CFLAR	chr2	201138853	201164308	link	+	1367	7	Coding	235	708	325	1032	201149778	201163973	novel_not_in_catalog	At least 1 annot. don./accept.	ENSG00000003402.20	Annotated Genes	novel	1091	6	Multi-Exon			-1333	29	30	TACTCAATGTATTAGTCATG	False	Canonical	True	False	AAAAAG	-15	0	0	0	2	0	0	0	4.11634	0	0	0	0.70896
PB.8860.69	PB.8860	CFLAR	chr2	201140121	201141964	link	+	1844	1	Non coding							novel_in_catalog	Mono-exon	ENSG00000003402.20	Annotated Genes	novel	1679	9	Mono-Exon			-65	362	80	TAAAAAAAAAGAAGGAAAAA	False						1	0	0	1	2.91312	0	0	2.05817	0.592523	0	0	0.485462
PB.8860.70	PB.8860	CFLAR	chr2	201168606	201171679	link	+	3074	1	Coding	106	321	417	737	201169022	201169342	incomplete-splice_match	Mono-exon	ENSG00000003402.20	Annotated Genes	ENST00000309955.8	14612	10	Mono-Exon	52442	5008	19655	-5008	80	AAAAAAAAAAAAAAAGATTC	False				TTTAAA	-17	3	0	0	2	8.73935	0	0	4.11634	0.98853	0	0	0.70896
PB.8800.1	PB.8800	TFPI	chr2	187464233	187554438	link	-	3890	9	Coding	304	915	273	1187	187503768	187466936	novel_in_catalog	Comb. of annot. junctions	ENSG00000003436.16	Annotated Genes	novel	3859	8	Multi-Exon			0	-3	20	AAACCTGGCTGTTGTACTCG	False	Canonical	False	False	AGTAAA	-21	0	0	0	3	0	0	0	6.17452	0	0	0	0.855793
PB.8800.2	PB.8800	TFPI	chr2	187464240	187554496	link	-	4032	9	Coding	300	903	434	1336	187503756	187466936	novel_in_catalog	Comb. of annot. junctions	ENSG00000003436.16	Annotated Genes	novel	3859	8	Multi-Exon			-4	-10	35	AATAATGAAACCTGGCTGTT	False	Canonical	False	False	AGTAAA	-14	0	0	0	6	0	0	0	12.349	0	0	0	1.12545
PB.8800.3	PB.8800	TFPI	chr2	187464240	187554463	link	-	3877	8	Coding	300	903	279	1181	187503756	187466936	full-splice_match	Reference match	ENSG00000003436.16	Annotated Genes	ENST00000233156.9	3859	8	Multi-Exon	-28	10	-2	-10	35	AATAATGAAACCTGGCTGTT	False	Canonical	False	False	AGTAAA	-14	0	0	0	45	0	0	0	92.6177	0	0	0	1.97136
PB.8800.4	PB.8800	TFPI	chr2	187464240	187496938	link	-	3350	6	Coding	202	609	46	654	187496893	187466936	incomplete-splice_match	3' fragment	ENSG00000003436.16	Annotated Genes	ENST00000392365.5	3649	8	Multi-Exon	16703	10	38	-10	35	AATAATGAAACCTGGCTGTT	False	Canonical	False	False	AGTAAA	-14	0	0	0	4	0	0	0	8.23269	0	0	0	0.965328
PB.8800.5	PB.8800	TFPI	chr2	187467008	187554463	link	-	1109	8	Coding	277	831	279	1109	187503756	187467008	full-splice_match	Alternative 3'end	ENSG00000003436.16	Annotated Genes	ENST00000233156.9	3859	8	Multi-Exon	-28	2778	-2	-6	80	AAAACCAAAAGAAAAAGAAA	False	Canonical	False	False			0	0	0	2	0	0	0	4.11634	0	0	0	0.70896
PB.8800.6	PB.8800	TFPI	chr2	187483278	187554463	link	-	1771	7	Coding	221	666	310	975	187503756	187484074	incomplete-splice_match	5' fragment	ENSG00000003436.16	Annotated Genes	ENST00000409676.5	1119	8	Multi-Exon	-32	4700	-2	652	75	ATTAAAATAATAATAAAAAA	False	Canonical	False	False	ATTAAA	-15	0	0	0	3	0	0	0	6.17452	0	0	0	0.855793
PB.8113.1	PB.8113	NDUFAF7	chr2	37231639	37233621	link	+	1638	2	Non coding							incomplete-splice_match	5' fragment	ENSG00000003509.16	Annotated Genes	ENST00000455230.5	946	9	Multi-Exon	8	13955	8	-8007	95	AAAAAAAAAAAAAAAAAAAG	False	Canonical	False				0	0	0	2	0	0	0	4.11634	0	0	0	0.70896
PB.8113.2	PB.8113	NDUFAF7	chr2	37231641	37235253	link	+	2485	2	Non coding							novel_not_in_catalog	Intron retention	ENSG00000003509.16	Annotated Genes	novel	663	5	Multi-Exon			10	-6375	85	AATAAGAAAAAAAAAAACAA	False	Non-canonical	False				0	0	0	2	0	0	0	4.11634	0	0	0	0.70896
PB.8113.3	PB.8113	NDUFAF7	chr2	37231641	37248428	link	+	1469	10	Coding	441	1326	66	1391	37231706	37248350	full-splice_match	Alternative 3'end	ENSG00000003509.16	Annotated Genes	ENST00000002125.9	2184	10	Multi-Exon	-17	732	10	8	50	AACAAAAGTCAAAGTATTTT	False	Canonical	False	False	AATAAA	-27	0	1	0	1	0	2.13258	0	2.05817	0	0.495902	0	0.485462
PB.8113.4	PB.8113	NDUFAF7	chr2	37231652	37242839	link	+	1724	5	Coding	214	645	55	699	37231706	37241814	incomplete-splice_match	Intron retention	ENSG00000003509.16	Annotated Genes	ENST00000002125.9	2184	10	Multi-Exon	-6	6321	-6	883	70	AAAAGCAAAAAATGAAATAT	False	Canonical	False	False			0	2	0	2	0	4.26516	0	4.11634	0	0.721411	0	0.70896
PB.8113.5	PB.8113	NDUFAF7	chr2	37231657	37248428	link	+	2086	10	Coding	214	645	50	694	37231706	37241814	novel_not_in_catalog	At least 1 annot. don./accept.	ENSG00000003509.16	Annotated Genes	novel	2184	10	Multi-Exon			-1	8	50	AACAAAAGTCAAAGTATTTT	False	Canonical	True	True	AATAAA	-27	0	0	1	1	0	0	1.54061	2.05817	0	0	0.404938	0.485462
PB.8113.6	PB.8113	NDUFAF7	chr2	37231657	37249158	link	+	1970	9	Coding	370	1113	50	1162	37231706	37248350	novel_in_catalog	Comb. of annot. junctions	ENSG00000003509.16	Annotated Genes	novel	2184	10	Multi-Exon			-1	-2	35	AATACACTAGTGTACACTGG	False	Canonical	False	False	AATAAA	-23	1	0	4	0	2.91312	0	6.16244	0	0.592523	0	0.855061	0
PB.8113.7	PB.8113	NDUFAF7	chr2	37231658	37249153	link	+	2177	10	Coding	441	1326	49	1374	37231706	37248350	full-splice_match	Reference match	ENSG00000003509.16	Annotated Genes	ENST00000002125.9	2184	10	Multi-Exon	0	7	0	-7	45	AAACGAATACACTAGTGTAC	False	Canonical	False	False	AATAAA	-18	7	6	11	3	20.3918	12.7955	16.9467	6.17452	1.33025	1.13974	1.25398	0.855793
PB.8113.8	PB.8113	NDUFAF7	chr2	37231658	37251875	link	+	4713	10	Coding	137	414	49	462	37231706	37241615	novel_in_catalog	Comb. of annot. junctions	ENSG00000003509.16	Annotated Genes	novel	2184	10	Multi-Exon			0	-1528	70	AGAAGAAAAAAAAAAAGGTT	False	Canonical	False	True			0	0	0	2	0	0	0	4.11634	0	0	0	0.70896
PB.8113.9	PB.8113	NDUFAF7	chr2	37231669	37243451	link	+	2319	5	Coding	214	645	38	682	37231706	37241814	incomplete-splice_match	5' fragment	ENSG00000003509.16	Annotated Genes	ENST00000474154.5	2974	9	Multi-Exon	6	5709	6	1495	80	AAAAAAAAAATAATAAAACT	False	Canonical	False	False			1	0	2	1	2.91312	0	3.08122	2.05817	0.592523	0	0.61079	0.485462
PB.8113.10	PB.8113	NDUFAF7	chr2	37231669	37248424	link	+	2280	9	Coding	214	645	38	682	37231706	37241814	novel_in_catalog	Intron retention	ENSG00000003509.16	Annotated Genes	novel	2184	10	Multi-Exon			6	4	55	AGGTAACAAAAGTCAAAGTA	False	Canonical	False	True	AATAAA	-23	4	3	4	1	11.6525	6.39773	6.16244	2.05817	1.10218	0.869099	0.855061	0.485462
PB.8113.11	PB.8113	NDUFAF7	chr2	37231669	37249153	link	+	3009	9	Coding	214	645	38	682	37231706	37241814	novel_in_catalog	Intron retention	ENSG00000003509.16	Annotated Genes	novel	2184	10	Multi-Exon			6	-7	45	AAACGAATACACTAGTGTAC	False	Canonical	False	True	AATAAA	-18	12	2	12	7	34.9574	4.26516	18.4873	14.4072	1.55579	0.721411	1.28975	1.18772
PB.8113.12	PB.8113	NDUFAF7	chr2	37231672	37249158	link	+	2801	10	Coding	214	645	35	679	37231706	37241814	novel_not_in_catalog	At least 1 annot. don./accept.	ENSG00000003509.16	Annotated Genes	novel	2184	10	Multi-Exon			-7	-2	35	AATACACTAGTGTACACTGG	False	Canonical	True	True	AATAAA	-23	2	0	2	1	5.82623	0	3.08122	2.05817	0.834181	0	0.61079	0.485462
PB.8113.13	PB.8113	NDUFAF7	chr2	37231676	37260162	link	+	3279	11	Coding	441	1326	31	1356	37231706	37248350	novel_not_in_catalog	At least 1 annot. don./accept.	ENSG00000003509.16	Annotated Genes	novel	2184	10	Multi-Exon			-3	6759	70	TTAAAAAAAAAAAAATTAGT	False	Canonical	False	True			1	0	1	0	2.91312	0	1.54061	0	0.592523	0	0.404938	0
PB.8113.14	PB.8113	NDUFAF7	chr2	37231684	37249153	link	+	4163	8	Coding	214	645	23	667	37231706	37241814	novel_in_catalog	Intron retention	ENSG00000003509.16	Annotated Genes	novel	2974	9	Multi-Exon			-5	-7	45	AAACGAATACACTAGTGTAC	False	Canonical	False	True	AATAAA	-18	1	0	1	2	2.91312	0	1.54061	4.11634	0.592523	0	0.404938	0.70896
PB.8113.15	PB.8113	NDUFAF7	chr2	37231689	37242987	link	+	1754	4	Coding	187	564	18	581	37231706	37241814	incomplete-splice_match	5' fragment	ENSG00000003509.16	Annotated Genes	ENST00000336237.10	1869	8	Multi-Exon	10	6173	0	1031	50	AAAAAAAAAATTTTCTTTTT	False	Canonical	False	False	AATGAA	-15	0	0	0	2	0	0	0	4.11634	0	0	0	0.70896
PB.10342.1	PB.10342	RBM5	chr3	50088919	50102181	link	+	2537	4	Non coding							novel_in_catalog	Intron retention	ENSG00000003756.17	Annotated Genes	novel	2716	5	Multi-Exon			0	-13	60	AAGAAAAAGAAAAGATGCTC	True	Canonical	False				2	0	0	0	5.82623	0	0	0	0.834181	0	0	0
PB.10342.2	PB.10342	RBM5	chr3	50088919	50102181	link	+	2223	6	Coding	171	516	165	680	50090435	50100638	incomplete-splice_match	5' fragment	ENSG00000003756.17	Annotated Genes	ENST00000464087.6	5616	25	Multi-Exon	-44	16776	0	-13	60	AAGAAAAAGAAAAGATGCTC	False	Canonical	False	False			0	0	2	1	0	0	3.08122	2.05817	0	0	0.61079	0.485462
PB.10342.3	PB.10342	RBM5	chr3	50088919	50113502	link	+	1665	17	Coding	278	834	832	1665	50105596	50113502	novel_in_catalog	Comb. of annot. junctions	ENSG00000003756.17	Annotated Genes	novel	3177	25	Multi-Exon			0	10	60	AAAGAGAAGAAGGAGAAACC	False	Canonical	False	False			0	1	1	0	0	2.13258	1.54061	0	0	0.495902	0.404938	0
PB.10342.4	PB.10342	RBM5	chr3	50088919	50113492	link	+	1594	16	Coding	274	822	771	1592	50105596	50113490	novel_in_catalog	Comb. of annot. junctions	ENSG00000003756.17	Annotated Genes	novel	3177	25	Multi-Exon			0	0	60	AAAAGAGGGGAAAGAGAAGA	True	Canonical	False	False			2	0	0	0	5.82623	0	0	0	0.834181	0	0	0
PB.10342.5	PB.10342	RBM5	chr3	50088919	50118956	link	+	3190	24	Coding	740	2223	165	2387	50090435	50117202	novel_in_catalog	Intron retention	ENSG00000003756.17	Annotated Genes	novel	3177	25	Multi-Exon			0	-1	15	GAAATGGGTGTCCTGTGTCT	False	Canonical	False	True	AAGAAA	-9	1	0	1	0	2.91312	0	1.54061	0	0.592523	0	0.404938	0
PB.10342.6	PB.10342	RBM5	chr3	50088919	50118956	link	+	3027	24	Coding	462	1389	165	1553	50090435	50113401	novel_in_catalog	Comb. of annot. junctions	ENSG00000003756.17	Annotated Genes	novel	3177	25	Multi-Exon			0	-1	15	GAAATGGGTGTCCTGTGTCT	False	Canonical	False	True	AAGAAA	-9	1	1	1	1	2.91312	2.13258	1.54061	2.05817	0.592523	0.495902	0.404938	0.485462
PB.10342.7	PB.10342	RBM5	chr3	50088919	50102467	link	+	2989	5	Coding	143	432	165	596	50090435	50100074	full-splice_match	Alternative 3'end	ENSG00000003756.17	Annotated Genes	ENST00000469838.5	2716	5	Multi-Exon	0	-273	0	273	60	AAAAAAAAAATCTCATTTAG	False	Canonical	False	False	AAAACA	-41	13	6	11	0	37.8705	12.7955	16.9467	0	1.58962	1.13974	1.25398	0
PB.10342.8	PB.10342	RBM5	chr3	50088919	50118957	link	+	2954	23	Coding	272	819	1635	2453	50113962	50118456	novel_in_catalog	Comb. of annot. junctions	ENSG00000003756.17	Annotated Genes	novel	3177	25	Multi-Exon			0	0	15	AAATGGGTGTCCTGTGTCTC	False	Canonical	False	False	AAGAAA	-10	4	1	0	0	11.6525	2.13258	0	0	1.10218	0.495902	0	0
PB.10342.9	PB.10342	RBM5	chr3	50088919	50118954	link	+	2944	24	Coding	643	1932	515	2446	50103116	50118456	novel_in_catalog	Comb. of annot. junctions	ENSG00000003756.17	Annotated Genes	novel	3177	25	Multi-Exon			0	-3	20	GAGAAATGGGTGTCCTGTGT	False	Canonical	False	False	AAGAAA	-7	1	0	1	0	2.91312	0	1.54061	0	0.592523	0	0.404938	0
PB.10342.10	PB.10342	RBM5	chr3	50088922	50096324	link	+	2140	5	Coding	143	432	162	593	50090435	50093968	novel_not_in_catalog	At least 1 annot. don./accept.	ENSG00000003756.17	Annotated Genes	novel	902	4	Multi-Exon			3	1994	80	AAAAAAAAAAAAAAATAGCC	False	Non-canonical	False	True			3	0	1	0	8.73935	0	1.54061	0	0.98853	0	0.404938	0
PB.10342.11	PB.10342	RBM5	chr3	50088922	50118954	link	+	3587	24	Coding	683	2052	1038	3089	50100519	50118456	novel_in_catalog	Intron retention	ENSG00000003756.17	Annotated Genes	novel	3177	25	Multi-Exon			3	-3	20	GAGAAATGGGTGTCCTGTGT	False	Canonical	False	False	AAGAAA	-7	0	0	0	2	0	0	0	4.11634	0	0	0	0.70896
PB.10342.12	PB.10342	RBM5	chr3	50088922	50118964	link	+	2882	23	Coding	272	819	1556	2374	50113962	50118456	novel_in_catalog	Comb. of annot. splice sites	ENSG00000003756.17	Annotated Genes	novel	3177	25	Multi-Exon			3	7	5	TGTCCTGTGTCTCTTTATTC	False	Canonical	False	False	AAGAAA	-17	1	2	1	0	2.91312	4.26516	1.54061	0	0.592523	0.721411	0.404938	0
PB.10342.14	PB.10342	RBM5	chr3	50088924	50118956	link	+	2889	23	Coding	475	1428	160	1587	50090435	50113978	novel_not_in_catalog	At least 1 annot. don./accept.	ENSG00000003756.17	Annotated Genes	novel	3177	25	Multi-Exon			5	-1	15	GAAATGGGTGTCCTGTGTCT	False	Non-canonical	True	True	AAGAAA	-9	1	0	1	0	2.91312	0	1.54061	0	0.592523	0	0.404938	0
PB.10342.15	PB.10342	RBM5	chr3	50088924	50118956	link	+	2591	19	Coding	643	1932	160	2091	50090435	50118456	novel_in_catalog	Comb. of annot. splice sites	ENSG00000003756.17	Annotated Genes	novel	3177	25	Multi-Exon			5	-1	15	GAAATGGGTGTCCTGTGTCT	False	Canonical	False	False	AAGAAA	-9	0	0	2	0	0	0	3.08122	0	0	0	0.61079	0
PB.10342.16	PB.10342	RBM5	chr3	50088932	50104475	link	+	4984	5	Coding	143	432	152	583	50090435	50100074	full-splice_match	Alternative 3'end	ENSG00000003756.17	Annotated Genes	ENST00000469838.5	2716	5	Multi-Exon	13	-2281	13	-1139	65	AAAAAAAGAAATTTTAAATT	False	Canonical	False	False			1	1	2	1	2.91312	2.13258	3.08122	2.05817	0.592523	0.495902	0.61079	0.485462
PB.10342.17	PB.10342	RBM5	chr3	50088932	50118955	link	+	3024	24	Coding	568	1707	819	2525	50105596	50118456	novel_in_catalog	Comb. of annot. junctions	ENSG00000003756.17	Annotated Genes	novel	3177	25	Multi-Exon			13	-2	20	AGAAATGGGTGTCCTGTGTC	False	Canonical	False	False	AAGAAA	-8	36	19	6	1	104.872	40.519	9.24365	2.05817	2.02478	1.61825	1.01045	0.485462
PB.10342.18	PB.10342	RBM5	chr3	50088932	50118954	link	+	2962	23	Coding	568	1707	758	2464	50105596	50118456	novel_in_catalog	Comb. of annot. junctions	ENSG00000003756.17	Annotated Genes	novel	3177	25	Multi-Exon			13	-3	20	GAGAAATGGGTGTCCTGTGT	False	Canonical	False	False	AAGAAA	-7	4	4	2	0	11.6525	8.53031	3.08122	0	1.10218	0.979107	0.61079	0
PB.10342.19	PB.10342	RBM5	chr3	50088934	50092561	link	+	2276	2	Non coding							incomplete-splice_match	Intron retention	ENSG00000003756.17	Annotated Genes	ENST00000492472.1	902	4	Multi-Exon	-41	1769	15	-1290	95	AAAAAAAAAAAAAAAAGAAA	False	Canonical	False				4	3	1	1	11.6525	6.39773	1.54061	2.05817	1.10218	0.869099	0.404938	0.485462
PB.10342.20	PB.10342	RBM5	chr3	50088934	50092398	link	+	2113	2	Non coding							incomplete-splice_match	Intron retention	ENSG00000003756.17	Annotated Genes	ENST00000492472.1	902	4	Multi-Exon	-41	1932	15	-1453	60	AAAAATACAAAAATTAGCTG	False	Canonical	False		AGTAAA	-14	2	1	1	1	5.82623	2.13258	1.54061	2.05817	0.834181	0.495902	0.404938	0.485462
PB.10342.21	PB.10342	RBM5	chr3	50088935	50113492	link	+	1713	18	Coding	521	1563	149	1711	50090435	50113490	incomplete-splice_match	5' fragment	ENSG00000003756.17	Annotated Genes	ENST00000347869.8	3177	25	Multi-Exon	16	5529	16	0	60	AAAAGAGGGGAAAGAGAAGA	False	Canonical	False	False			6	2	4	0	17.4787	4.26516	6.16244	0	1.26667	0.721411	0.855061	0
PB.10342.22	PB.10342	RBM5	chr3	50088935	50118964	link	+	3100	25	Coding	272	819	1774	2592	50113962	50118456	novel_in_catalog	Comb. of annot. junctions	ENSG00000003756.17	Annotated Genes	novel	5616	25	Multi-Exon			16	7	5	TGTCCTGTGTCTCTTTATTC	False	Canonical	False	False	AAGAAA	-17	0	3	0	0	0	6.39773	0	0	0	0.869099	0	0
PB.10342.23	PB.10342	RBM5	chr3	50088935	50118957	link	+	2920	23	Coding	756	2271	149	2419	50090435	50118456	novel_in_catalog	Comb. of annot. splice sites	ENSG00000003756.17	Annotated Genes	novel	3177	25	Multi-Exon			16	0	15	AAATGGGTGTCCTGTGTCTC	False	Canonical	False	False	AAGAAA	-10	3	3	1	0	8.73935	6.39773	1.54061	0	0.98853	0.869099	0.404938	0
PB.10342.24	PB.10342	RBM5	chr3	50088935	50118954	link	+	2872	23	Coding	741	2226	149	2374	50090435	50118456	novel_in_catalog	Comb. of annot. splice sites	ENSG00000003756.17	Annotated Genes	novel	3177	25	Multi-Exon			16	-3	20	GAGAAATGGGTGTCCTGTGT	False	Canonical	False	False	AAGAAA	-7	0	1	3	0	0	2.13258	4.62183	0	0	0.495902	0.749877	0
PB.10342.25	PB.10342	RBM5	chr3	50088935	50102181	link	+	2687	5	Coding	143	432	149	580	50090435	50100074	full-splice_match	Reference match	ENSG00000003756.17	Annotated Genes	ENST00000469838.5	2716	5	Multi-Exon	16	13	16	-13	60	AAGAAAAAGAAAAGATGCTC	False	Canonical	False	False			28	21	29	7	81.5673	44.7841	44.6777	14.4072	1.91681	1.66072	1.6597	1.18772
PB.10342.27	PB.10342	RBM5	chr3	50088939	50118955	link	+	3091	25	Coding	815	2448	145	2592	50090435	50118456	full-splice_match	Alternative 3'end	ENSG00000003756.17	Annotated Genes	ENST00000347869.8	3177	25	Multi-Exon	20	66	-15	-2	20	AGAAATGGGTGTCCTGTGTC	False	Canonical	False	False	AAGAAA	-8	64	76	88	34	186.439	162.076	135.574	69.9779	2.27286	2.21239	2.13537	1.85112
PB.10342.28	PB.10342	RBM5	chr3	50088939	50118957	link	+	3163	26	Coding	272	819	1844	2662	50113962	50118456	novel_in_catalog	Comb. of annot. junctions	ENSG00000003756.17	Annotated Genes	novel	5616	25	Multi-Exon			-15	0	15	AAATGGGTGTCCTGTGTCTC	False	Canonical	False	False	AAGAAA	-10	0	2	0	0	0	4.26516	0	0	0	0.721411	0	0
PB.10342.29	PB.10342	RBM5	chr3	50088939	50118957	link	+	3097	23	Coding	493	1482	812	2293	50105596	50117202	novel_in_catalog	Intron retention	ENSG00000003756.17	Annotated Genes	novel	3177	25	Multi-Exon			-15	0	15	AAATGGGTGTCCTGTGTCTC	False	Canonical	False	True	AAGAAA	-10	4	1	1	0	11.6525	2.13258	1.54061	0	1.10218	0.495902	0.404938	0
PB.10342.30	PB.10342	RBM5	chr3	50088939	50118955	link	+	2976	24	Coding	287	864	812	1675	50105596	50113978	novel_not_in_catalog	At least 1 annot. don./accept.	ENSG00000003756.17	Annotated Genes	novel	3177	25	Multi-Exon			-15	-2	20	AGAAATGGGTGTCCTGTGTC	False	Non-canonical	True	True	AAGAAA	-8	3	1	0	0	8.73935	2.13258	0	0	0.98853	0.495902	0	0
PB.10342.31	PB.10342	RBM5	chr3	50088945	50118957	link	+	3115	25	Coding	815	2448	167	2614	50090435	50118456	novel_in_catalog	Comb. of annot. junctions	ENSG00000003756.17	Annotated Genes	novel	3177	25	Multi-Exon			-9	0	15	AAATGGGTGTCCTGTGTCTC	False	Canonical	False	False	AAGAAA	-10	0	1	1	0	0	2.13258	1.54061	0	0	0.495902	0.404938	0
PB.10342.32	PB.10342	RBM5	chr3	50088945	50118957	link	+	2836	22	Coding	509	1530	806	2335	50105596	50118456	novel_in_catalog	Comb. of annot. splice sites	ENSG00000003756.17	Annotated Genes	novel	3177	25	Multi-Exon			-9	0	15	AAATGGGTGTCCTGTGTCTC	False	Canonical	False	False	AAGAAA	-10	1	1	0	0	2.91312	2.13258	0	0	0.592523	0.495902	0	0
PB.10342.33	PB.10342	RBM5	chr3	50088951	50118954	link	+	6035	23	Coding	643	1932	3606	5537	50103116	50118456	novel_in_catalog	Intron retention	ENSG00000003756.17	Annotated Genes	novel	5616	25	Multi-Exon			-3	-3	20	GAGAAATGGGTGTCCTGTGT	False	Canonical	False	False	AAGAAA	-7	3	0	4	0	8.73935	0	6.16244	0	0.98853	0	0.855061	0
PB.10342.34	PB.10342	RBM5	chr3	50088951	50118955	link	+	3038	25	Coding	534	1605	133	1737	50090435	50113978	novel_not_in_catalog	At least 1 annot. don./accept.	ENSG00000003756.17	Annotated Genes	novel	3177	25	Multi-Exon			-3	-2	20	AGAAATGGGTGTCCTGTGTC	False	Non-canonical	True	True	AAGAAA	-8	5	2	14	1	14.5656	4.26516	21.5685	2.05817	1.19217	0.721411	1.3535	0.485462
PB.10342.35	PB.10342	RBM5	chr3	50088956	50118957	link	+	2920	24	Coding	763	2292	128	2419	50090435	50118456	novel_in_catalog	Comb. of annot. splice sites	ENSG00000003756.17	Annotated Genes	novel	3177	25	Multi-Exon			1	0	15	AAATGGGTGTCCTGTGTCTC	False	Canonical	False	False	AAGAAA	-10	1	0	0	3	2.91312	0	0	6.17452	0.592523	0	0	0.855793
PB.10342.36	PB.10342	RBM5	chr3	50088959	50118957	link	+	2785	22	Coding	719	2160	125	2284	50090435	50118456	novel_in_catalog	Comb. of annot. splice sites	ENSG00000003756.17	Annotated Genes	novel	3177	25	Multi-Exon			-4	0	15	AAATGGGTGTCCTGTGTCTC	False	Canonical	False	False	AAGAAA	-10	0	0	1	2	0	0	1.54061	4.11634	0	0	0.404938	0.70896
PB.10342.37	PB.10342	RBM5	chr3	50090431	50118954	link	+	2950	24	Coding	815	2448	5	2452	50090435	50118456	incomplete-splice_match	3' fragment	ENSG00000003756.17	Annotated Genes	ENST00000347869.8	3177	25	Multi-Exon	1512	67	61	-3	20	GAGAAATGGGTGTCCTGTGT	False	Canonical	False	False	AAGAAA	-7	0	0	4	0	0	0	6.16244	0	0	0	0.855061	0
PB.10342.38	PB.10342	RBM5	chr3	50099864	50102181	link	+	2318	1	Non coding							novel_in_catalog	Mono-exon	ENSG00000003756.17	Annotated Genes	novel	2716	5	Mono-Exon			-2473	-13	60	AAGAAAAAGAAAAGATGCTC	False						0	0	2	0	0	0	3.08122	0	0	0	0.61079	0
PB.10342.39	PB.10342	RBM5	chr3	50099996	50118957	link	+	2596	21	Coding	684	2055	41	2095	50100036	50118456	incomplete-splice_match	3' fragment	ENSG00000003756.17	Annotated Genes	ENST00000347869.8	3177	25	Multi-Exon	11077	64	-2341	0	15	AAATGGGTGTCCTGTGTCTC	False	Canonical	False	False	AAGAAA	-10	1	0	1	0	2.91312	0	1.54061	0	0.592523	0	0.404938	0
PB.10342.40	PB.10342	RBM5	chr3	50100586	50118957	link	+	2486	20	Coding	659	1980	6	1985	50100591	50118456	incomplete-splice_match	3' fragment	ENSG00000003756.17	Annotated Genes	ENST00000347869.8	3177	25	Multi-Exon	11667	64	-1751	0	15	AAATGGGTGTCCTGTGTCTC	False	Canonical	False	False	AAGAAA	-10	1	1	0	0	2.91312	2.13258	0	0	0.592523	0.495902	0	0
PB.10342.41	PB.10342	RBM5	chr3	50104246	50118957	link	+	2223	17	Coding	272	819	904	1722	50113962	50118456	novel_in_catalog	Comb. of annot. splice sites	ENSG00000003756.17	Annotated Genes	novel	5616	25	Multi-Exon			-331	0	15	AAATGGGTGTCCTGTGTCTC	False	Canonical	False	False	AAGAAA	-10	0	2	0	0	0	4.26516	0	0	0	0.721411	0	0
PB.10342.42	PB.10342	RBM5	chr3	50105108	50118954	link	+	2287	17	Coding	568	1707	83	1789	50105596	50118456	incomplete-splice_match	3' fragment	ENSG00000003756.17	Annotated Genes	ENST00000347869.8	3177	25	Multi-Exon	16189	67	134	-3	20	GAGAAATGGGTGTCCTGTGT	False	Canonical	False	False	AAGAAA	-7	4	0	0	2	11.6525	0	0	4.11634	1.10218	0	0	0.70896
PB.10342.43	PB.10342	RBM5	chr3	50105549	50118955	link	+	2246	14	Coding	197	594	851	1444	50113962	50117202	novel_in_catalog	Intron retention	ENSG00000003756.17	Annotated Genes	novel	3177	25	Multi-Exon			575	-2	20	AGAAATGGGTGTCCTGTGTC	False	Canonical	False	True	AAGAAA	-8	0	0	0	2	0	0	0	4.11634	0	0	0	0.70896
PB.10342.44	PB.10342	RBM5	chr3	50106828	50118954	link	+	2030	15	Coding	272	819	714	1532	50113962	50118456	incomplete-splice_match	3' fragment	ENSG00000003756.17	Annotated Genes	ENST00000347869.8	3177	25	Multi-Exon	17909	67	88	-3	20	GAGAAATGGGTGTCCTGTGT	False	Canonical	False	False	AAGAAA	-7	1	0	2	0	2.91312	0	3.08122	0	0.592523	0	0.61079	0
PB.10342.45	PB.10342	RBM5	chr3	50110787	50112414	link	+	1117	2	Non coding							novel_not_in_catalog	At least 1 annot. don./accept.	ENSG00000003756.17	Annotated Genes	novel	625	6	Multi-Exon			-1277	-1075	100	AAAAAAAAAAAAAAAAAAAA	False	Non-canonical	False				0	0	0	2	0	0	0	4.11634	0	0	0	0.70896
PB.10342.46	PB.10342	RBM5	chr3	50113248	50118956	link	+	1628	8	Coding	272	819	310	1128	50113962	50118456	incomplete-splice_match	3' fragment	ENSG00000003756.17	Annotated Genes	ENST00000464087.6	5616	25	Multi-Exon	24285	1	-114	-1	15	GAAATGGGTGTCCTGTGTCT	False	Canonical	False	False	AAGAAA	-9	1	0	2	1	2.91312	0	3.08122	2.05817	0.592523	0	0.61079	0.485462
PB.10342.47	PB.10342	RBM5	chr3	50113472	50118954	link	+	2431	6	Coding	197	594	86	679	50113962	50117202	incomplete-splice_match	Intron retention	ENSG00000003756.17	Annotated Genes	ENST00000464087.6	5616	25	Multi-Exon	24509	3	110	-3	20	GAGAAATGGGTGTCCTGTGT	False	Canonical	False	False	AAGAAA	-7	0	0	0	2	0	0	0	4.11634	0	0	0	0.70896
PB.13819.1	PB.13819	ARF5	chr7	127588378	127591699	link	+	1064	6	Coding	180	543	122	664	127588499	127591299	full-splice_match	Reference match	ENSG00000004059.11	Annotated Genes	ENST00000000233.10	1032	6	Multi-Exon	-33	1	-8	-1	15	ACACGGTGTTGTCTGTAGCC	False	Canonical	False	False	AATAAA	-16	2	4	4	4	5.82623	8.53031	6.16244	8.23269	0.834181	0.979107	0.855061	0.965328
PB.13819.2	PB.13819	ARF5	chr7	127588394	127591699	link	+	1519	5	Coding	94	285	106	390	127588499	127589621	full-splice_match	Reference match	ENSG00000004059.11	Annotated Genes	ENST00000463733.5	1509	5	Multi-Exon	8	-18	8	-1	15	ACACGGTGTTGTCTGTAGCC	False	Canonical	False	True	AATAAA	-16	4	0	4	2	11.6525	0	6.16244	4.11634	1.10218	0	0.855061	0.70896
PB.6188.1	PB.6188	SARM1	chr17	28384598	28398678	link	+	3594	5	Coding	123	372	308	679	28384905	28385385	novel_in_catalog	Intron retention	ENSG00000004139.14	Annotated Genes	novel	2919	6	Multi-Exon			-72	515	25	AGCCACACTCATTCATCCTT	False	Canonical	False	True	ATTAAA	-13	0	3	0	0	0	6.39773	0	0	0	0.869099	0	0
PB.6188.2	PB.6188	SARM1	chr17	28384598	28401031	link	+	5859	6	Coding	268	807	308	1114	28384905	28396286	full-splice_match	Alternative 3'5'end	ENSG00000004139.14	Annotated Genes	ENST00000585453.5	2919	6	Multi-Exon	-72	-2868	-72	2868	75	AAAAGAAAAAAAAAGTACAT	False	Canonical	False	False	ATTAAA	-43	0	1	1	0	0	2.13258	1.54061	0	0	0.495902	0.404938	0
PB.6188.3	PB.6188	SARM1	chr17	28398709	28401031	link	+	2323	1	Coding	103	312	27	338	28398735	28399046	incomplete-splice_match	Mono-exon	ENSG00000004139.14	Annotated Genes	ENST00000585482.6	10277	9	Mono-Exon	27015	3018	10439	2868	75	AAAAGAAAAAAAAAGTACAT	False				ATTAAA	-43	1	0	1	0	2.91312	0	1.54061	0	0.592523	0	0.404938	0
PB.6186.1	PB.6186	POLDIP2	chr17	28343137	28357562	link	-	6201	11	Coding	368	1107	115	1221	28357448	28348117	full-splice_match	Alternative 3'end	ENSG00000004142.12	Annotated Genes	ENST00000540200.6	2670	11	Multi-Exon	-35	-3496	-35	3496	20	AATCTTGCTATTTTGCTTAG	False	Canonical	False	False	ATTAAA	-16	0	0	2	0	0	0	3.08122	0	0	0	0.61079	0
PB.6186.2	PB.6186	POLDIP2	chr17	28346312	28357524	link	-	2988	11	Coding	368	1107	77	1183	28357448	28348117	full-splice_match	Alternative 3'end	ENSG00000004142.12	Annotated Genes	ENST00000540200.6	2670	11	Multi-Exon	3	-321	3	321	30	AAAGAAGTGGATTTGTCTTT	False	Canonical	False	False	CATAAA	-21	0	1	3	1	0	2.13258	4.62183	2.05817	0	0.495902	0.749877	0.485462
PB.6186.3	PB.6186	POLDIP2	chr17	28346630	28355819	link	-	2376	10	Coding	119	360	530	889	28351675	28348117	incomplete-splice_match	3' fragment	ENSG00000004142.12	Annotated Genes	ENST00000540200.6	2670	11	Multi-Exon	1708	-3	1644	3	30	CAGTGAGTTCAATGTTAGTA	False	Canonical	False	False	ATTAAA	-17	0	1	1	0	0	2.13258	1.54061	0	0	0.495902	0.404938	0
PB.6186.4	PB.6186	POLDIP2	chr17	28346634	28357504	link	-	2646	11	Coding	368	1107	57	1163	28357448	28348117	full-splice_match	Reference match	ENSG00000004142.12	Annotated Genes	ENST00000540200.6	2670	11	Multi-Exon	23	1	23	-1	25	ATGTCAGTGAGTTCAATGTT	False	Canonical	False	False	ATTAAA	-13	4	2	15	5	11.6525	4.26516	23.1091	10.2909	1.10218	0.721411	1.38218	1.05273
PB.6186.5	PB.6186	POLDIP2	chr17	28346799	28357524	link	-	2501	11	Coding	368	1107	77	1183	28357448	28348117	full-splice_match	Alternative 3'end	ENSG00000004142.12	Annotated Genes	ENST00000540200.6	2670	11	Multi-Exon	3	166	3	-166	40	GACAAGAAAATCTGACCTTC	False	Canonical	False	False			1	4	6	5	2.91312	8.53031	9.24365	10.2909	0.592523	0.979107	1.01045	1.05273
PB.6186.6	PB.6186	POLDIP2	chr17	28346928	28357524	link	-	2372	11	Coding	368	1107	77	1183	28357448	28348117	full-splice_match	Alternative 3'end	ENSG00000004142.12	Annotated Genes	ENST00000540200.6	2670	11	Multi-Exon	3	295	3	-295	40	AAAGGAAAAATTCTTTCCTG	False	Canonical	False	False			0	2	4	0	0	4.26516	6.16244	0	0	0.721411	0.855061	0
PB.6186.7	PB.6186	POLDIP2	chr17	28347179	28357499	link	-	2200	12	Coding	453	1362	52	1413	28357448	28347966	novel_not_in_catalog	At least 1 annot. don./accept.	ENSG00000004142.12	Annotated Genes	novel	2670	11	Multi-Exon			28	482	10	TATTCTTGTCCTTAGTCCTC	False	Canonical	True	False	ATTAAA	-20	0	0	2	0	0	0	3.08122	0	0	0	0.61079	0
PB.6186.8	PB.6186	POLDIP2	chr17	28347181	28357493	link	-	2959	10	Coding	303	912	46	957	28357448	28351511	novel_in_catalog	Intron retention	ENSG00000004142.12	Annotated Genes	novel	2670	11	Multi-Exon			-30	480	10	GTTATTCTTGTCCTTAGTCC	False	Canonical	False	True	ATTAAA	-18	1	1	0	0	2.91312	2.13258	0	0	0.592523	0.495902	0	0
PB.6186.9	PB.6186	POLDIP2	chr17	28347182	28357527	link	-	2578	11	Coding	173	522	80	601	28357448	28353233	novel_not_in_catalog	Intron retention	ENSG00000004142.12	Annotated Genes	novel	2670	11	Multi-Exon			0	479	10	TGTTATTCTTGTCCTTAGTC	False	Canonical	True	True	ATTAAA	-17	0	0	0	3	0	0	0	6.17452	0	0	0	0.855793
PB.6186.10	PB.6186	POLDIP2	chr17	28347183	28357522	link	-	2115	11	Coding	368	1107	75	1181	28357448	28348117	full-splice_match	Alternative 3'end	ENSG00000004142.12	Annotated Genes	ENST00000540200.6	2670	11	Multi-Exon	5	550	5	478	10	TTGTTATTCTTGTCCTTAGT	False	Canonical	False	False	ATTAAA	-16	17	55	83	23	49.523	117.292	127.871	47.338	1.70349	2.07295	2.11015	1.68429
PB.6186.11	PB.6186	POLDIP2	chr17	28347184	28352967	link	-	1474	6	Coding	119	360	182	541	28351675	28348117	incomplete-splice_match	3' fragment	ENSG00000004142.12	Annotated Genes	ENST00000618887.2	1524	11	Multi-Exon	4496	-477	4496	477	10	CTTGTTATTCTTGTCCTTAG	False	Canonical	False	False	ATTAAA	-15	0	0	0	2	0	0	0	4.11634	0	0	0	0.70896
PB.6186.12	PB.6186	POLDIP2	chr17	28347792	28357524	link	-	1508	11	Coding	368	1107	77	1183	28357448	28348117	full-splice_match	Alternative 3'end	ENSG00000004142.12	Annotated Genes	ENST00000540200.6	2670	11	Multi-Exon	3	1159	3	-131	10	GCCACCCTTGCCATTTCTGC	False	Canonical	False	False	AGTAAA	-15	1	2	7	10	2.91312	4.26516	10.7843	20.5817	0.592523	0.721411	1.0713	1.33409
PB.6186.13	PB.6186	POLDIP2	chr17	28356265	28357562	link	-	1298	1	Coding	29	90	435	524	28357128	28357039	genic	Mono-exon	ENSG00000004142.12	Annotated Genes	novel			Mono-Exon			-35	-8604	80	AAGAAAAGAAGAAAAAAAGA	False						0	1	0	2	0	2.13258	0	4.11634	0	0.495902	0	0.70896
PB.10674.1	PB.10674	PLXND1	chr3	129555215	129572989	link	-	4086	23	Coding	936	2811	179	2989	129572718	129556312	incomplete-splice_match	3' fragment	ENSG00000004399.13	Annotated Genes	ENST00000324093.9	6913	36	Multi-Exon	33687	1	-7	-1	10	ACTGTGGGCTCCAGCCTTTG	False	Canonical	False	False	AATAAA	-19	0	2	0	0	0	4.26516	0	0	0	0.721411	0	0
PB.10674.2	PB.10674	PLXND1	chr3	129555224	129567722	link	-	2918	16	Coding	593	1782	49	1830	129567581	129556312	incomplete-splice_match	3' fragment	ENSG00000004399.13	Annotated Genes	ENST00000324093.9	6913	36	Multi-Exon	38954	10	-1556	-6	25	GACAAACCTACTGTGGGCTC	False	Canonical	False	False	AATAAA	-10	0	0	0	2	0	0	0	4.11634	0	0	0	0.70896
PB.350.1	PB.350	AK2	chr1	33006706	33010731	link	-	4026	1	Non coding							genic	Mono-exon	ENSG00000004455.17	Annotated Genes	novel			Mono-Exon			1626	1234	85	AGAAAAAAAAAAGAAAGAAA	False						0	0	0	3	0	0	0	6.17452	0	0	0	0.855793
PB.350.2	PB.350	AK2	chr1	33006707	33036882	link	-	4875	7	Coding	232	699	55	753	33036828	33010829	full-splice_match	Alternative 3'end	ENSG00000004455.17	Annotated Genes	ENST00000373449.7	3597	7	Multi-Exon	1	-1279	1	1233	85	AAGAAAAAAAAAAGAAAGAA	False	Canonical	False	False			3	0	2	0	8.73935	0	3.08122	0	0.98853	0	0.61079	0
PB.350.3	PB.350	AK2	chr1	33007981	33036881	link	-	3718	8	Coding	184	555	316	870	33024516	33010829	novel_in_catalog	Comb. of annot. junctions	ENSG00000004455.17	Annotated Genes	novel	886	7	Multi-Exon			2	5	20	TCTGCATGCATTATCTCATT	False	Canonical	False	False	ATTAAA	-21	1	0	1	0	2.91312	0	1.54061	0	0.592523	0	0.404938	0
PB.350.4	PB.350	AK2	chr1	33007987	33036851	link	-	3564	7	Coding	232	699	24	722	33036828	33010829	full-splice_match	Reference match	ENSG00000004455.17	Annotated Genes	ENST00000373449.7	3597	7	Multi-Exon	32	1	-7	-1	25	AGAGGTTCTGCATGCATTAT	False	Canonical	False	False	ATTAAA	-15	3	8	19	0	8.73935	17.0606	29.2716	0	0.98853	1.25673	1.48103	0
PB.350.5	PB.350	AK2	chr1	33007989	33036891	link	-	5975	6	Coding	239	720	64	783	33036828	33013181	full-splice_match	Reference match	ENSG00000004455.17	Annotated Genes	ENST00000672715.1	5970	6	Multi-Exon	-8	3	-5	-3	20	TGAGAGGTTCTGCATGCATT	False	Canonical	False	False	ATTAAA	-13	1	0	1	0	2.91312	0	1.54061	0	0.592523	0	0.404938	0
PB.350.6	PB.350	AK2	chr1	33008881	33024509	link	-	2496	6	Coding	180	543	6	548	33024504	33010829	incomplete-splice_match	3' fragment	ENSG00000004455.17	Annotated Genes	ENST00000373449.7	3597	7	Multi-Exon	12374	895	-2806	11	10	AGCTATTGTTTGTTTGCTTC	False	Canonical	False	False	AATAAA	-17	0	1	2	0	0	2.13258	3.08122	0	0	0.495902	0.61079	0
PB.350.7	PB.350	AK2	chr1	33008881	33021398	link	-	2254	4	Coding	70	213	94	306	33014533	33010829	incomplete-splice_match	3' fragment	ENSG00000004455.17	Annotated Genes	ENST00000373449.7	3597	7	Multi-Exon	15485	895	292	11	10	AGCTATTGTTTGTTTGCTTC	False	Canonical	False	False	AATAAA	-17	1	0	1	0	2.91312	0	1.54061	0	0.592523	0	0.404938	0
PB.350.8	PB.350	AK2	chr1	33008881	33013402	link	-	2149	2	Non coding							incomplete-splice_match	3' fragment	ENSG00000004455.17	Annotated Genes	ENST00000373449.7	3597	7	Multi-Exon	23481	895	-115	11	10	AGCTATTGTTTGTTTGCTTC	False	Canonical	False		AATAAA	-17	0	1	1	0	0	2.13258	1.54061	0	0	0.495902	0.404938	0
PB.350.9	PB.350	AK2	chr1	33008881	33036870	link	-	3822	7	Coding	239	720	43	762	33036828	33013181	novel_in_catalog	Intron retention	ENSG00000004455.17	Annotated Genes	novel	2840	8	Multi-Exon			-2	11	10	AGCTATTGTTTGTTTGCTTC	False	Canonical	False	True	AATAAA	-17	1	0	1	0	2.91312	0	1.54061	0	0.592523	0	0.404938	0
PB.350.10	PB.350	AK2	chr1	33008881	33036879	link	-	2582	8	Coding	232	699	52	750	33036828	33010829	novel_not_in_catalog	At least 1 annot. don./accept.	ENSG00000004455.17	Annotated Genes	novel	880	8	Multi-Exon			-2	11	10	AGCTATTGTTTGTTTGCTTC	False	Non-canonical	False	True	AATAAA	-17	0	0	3	2	0	0	4.62183	4.11634	0	0	0.749877	0.70896
PB.350.11	PB.350	AK2	chr1	33008882	33036879	link	-	2571	6	Coding	190	573	52	624	33036828	33010829	full-splice_match	Alternative 3'end	ENSG00000004455.17	Annotated Genes	ENST00000548033.5	936	6	Multi-Exon	-39	-1596	-2	10	10	GAGCTATTGTTTGTTTGCTT	False	Canonical	False	False	AATAAA	-16	0	1	4	0	0	2.13258	6.16244	0	0	0.495902	0.855061	0
PB.350.12	PB.350	AK2	chr1	33008883	33036894	link	-	5202	7	Coding	191	576	329	904	33024516	33013181	full-splice_match	Alternative 3'end	ENSG00000004455.17	Annotated Genes	ENST00000550338.5	886	7	Multi-Exon	8	-4324	8	9	10	TGAGCTATTGTTTGTTTGCT	False	Canonical	False	False	AATAAA	-15	1	0	1	0	2.91312	0	1.54061	0	0.592523	0	0.404938	0
PB.350.13	PB.350	AK2	chr1	33008883	33036884	link	-	5074	6	Coding	239	720	57	776	33036828	33013181	full-splice_match	Alternative 3'end	ENSG00000004455.17	Annotated Genes	ENST00000672715.1	5970	6	Multi-Exon	-1	897	-1	9	10	TGAGCTATTGTTTGTTTGCT	False	Canonical	False	False	AATAAA	-15	3	4	3	0	8.73935	8.53031	4.62183	0	0.98853	0.979107	0.749877	0
PB.350.14	PB.350	AK2	chr1	33008883	33037004	link	-	2821	7	Coding	232	699	177	875	33036828	33010829	full-splice_match	Alternative 3'5'end	ENSG00000004455.17	Annotated Genes	ENST00000373449.7	3597	7	Multi-Exon	-121	897	0	9	10	TGAGCTATTGTTTGTTTGCT	False	Canonical	False	False	AATAAA	-15	37	71	205	16	107.785	151.413	315.825	32.9308	2.03657	2.18302	2.50082	1.53059
PB.350.15	PB.350	AK2	chr1	33008883	33036863	link	-	2798	8	Coding	184	555	298	852	33024516	33010829	novel_in_catalog	Comb. of annot. junctions	ENSG00000004455.17	Annotated Genes	novel	886	7	Multi-Exon			0	9	10	TGAGCTATTGTTTGTTTGCT	False	Canonical	False	False	AATAAA	-15	3	11	0	0	8.73935	23.4584	0	0	0.98853	1.38843	0	0
PB.350.16	PB.350	AK2	chr1	33008883	33036879	link	-	2601	6	Coding	133	402	52	453	33036828	33014523	full-splice_match	Alternative 3'end	ENSG00000004455.17	Annotated Genes	ENST00000629371.2	3576	6	Multi-Exon	32	943	-2	9	10	TGAGCTATTGTTTGTTTGCT	False	Canonical	False	True	AATAAA	-15	0	1	1	2	0	2.13258	1.54061	4.11634	0	0.495902	0.404938	0.70896
PB.350.17	PB.350	AK2	chr1	33008996	33036891	link	-	2713	8	Coding	184	555	326	880	33024516	33010829	novel_in_catalog	Comb. of annot. junctions	ENSG00000004455.17	Annotated Genes	novel	886	7	Multi-Exon			-5	-104	20	AAAATTTTCTTTCCTCCCTT	False	Canonical	False	False	TTTAAA	-10	0	0	0	2	0	0	0	4.11634	0	0	0	0.70896
PB.350.18	PB.350	AK2	chr1	33009921	33036904	link	-	3961	5	Coding	133	402	77	478	33036828	33014523	full-splice_match	Alternative 3'end	ENSG00000004455.17	Annotated Genes	ENST00000480134.5	811	5	Multi-Exon	-27	-3123	-2	198	10	ATCCCCTGTTGTGGCATTTT	False	Canonical	False	True	AATAAA	-17	1	1	1	0	2.91312	2.13258	1.54061	0	0.592523	0.495902	0.404938	0
PB.350.19	PB.350	AK2	chr1	33009922	33036904	link	-	5174	5	Coding	202	609	77	685	33036828	33014411	novel_in_catalog	Intron retention	ENSG00000004455.17	Annotated Genes	novel	5970	6	Multi-Exon			-2	197	10	TATCCCCTGTTGTGGCATTT	False	Canonical	False	False	AATAAA	-16	1	0	1	0	2.91312	0	1.54061	0	0.592523	0	0.404938	0
PB.350.20	PB.350	AK2	chr1	33009922	33036868	link	-	1764	8	Coding	184	555	303	857	33024516	33010829	novel_in_catalog	Comb. of annot. junctions	ENSG00000004455.17	Annotated Genes	novel	886	7	Multi-Exon			0	197	10	TATCCCCTGTTGTGGCATTT	False	Canonical	False	False	AATAAA	-16	2	1	3	3	5.82623	2.13258	4.62183	6.17452	0.834181	0.495902	0.749877	0.855793
PB.350.21	PB.350	AK2	chr1	33009922	33036863	link	-	1641	7	Coding	232	699	36	734	33036828	33010829	full-splice_match	Alternative 3'end	ENSG00000004455.17	Annotated Genes	ENST00000373449.7	3597	7	Multi-Exon	20	1936	0	197	10	TATCCCCTGTTGTGGCATTT	False	Canonical	False	False	AATAAA	-16	15	16	80	23	43.6967	34.1212	123.249	47.338	1.65028	1.54557	2.09429	1.68429
PB.350.22	PB.350	AK2	chr1	33009922	33036863	link	-	4037	6	Coding	112	339	2457	2795	33011502	33011164	novel_in_catalog	Intron retention	ENSG00000004455.17	Annotated Genes	novel	886	7	Multi-Exon			0	197	10	TATCCCCTGTTGTGGCATTT	False	Canonical	False	False	AATAAA	-16	0	1	1	0	0	2.13258	1.54061	0	0	0.495902	0.404938	0
PB.350.23	PB.350	AK2	chr1	33009922	33036868	link	-	4019	6	Coding	239	720	41	760	33036828	33013181	full-splice_match	Alternative 3'end	ENSG00000004455.17	Annotated Genes	ENST00000672715.1	5970	6	Multi-Exon	15	1936	0	197	10	TATCCCCTGTTGTGGCATTT	False	Canonical	False	False	AATAAA	-16	15	8	18	4	43.6967	17.0606	27.731	8.23269	1.65028	1.25673	1.45835	0.965328
PB.350.24	PB.350	AK2	chr1	33009922	33036905	link	-	2802	6	Coding	202	609	78	686	33036828	33014411	novel_in_catalog	Intron retention	ENSG00000004455.17	Annotated Genes	novel	3597	7	Multi-Exon			-3	197	10	TATCCCCTGTTGTGGCATTT	False	Canonical	False	True	AATAAA	-16	0	1	2	1	0	2.13258	3.08122	2.05817	0	0.495902	0.61079	0.485462
PB.350.25	PB.350	AK2	chr1	33009922	33036882	link	-	2793	7	Coding	239	720	55	774	33036828	33013181	novel_in_catalog	Intron retention	ENSG00000004455.17	Annotated Genes	novel	2840	8	Multi-Exon			1	197	10	TATCCCCTGTTGTGGCATTT	False	Canonical	False	True	AATAAA	-16	3	1	4	0	8.73935	2.13258	6.16244	0	0.98853	0.495902	0.855061	0
PB.350.26	PB.350	AK2	chr1	33009922	33036891	link	-	2707	6	Coding	133	402	64	465	33036828	33014523	novel_in_catalog	Intron retention	ENSG00000004455.17	Annotated Genes	novel	2840	8	Multi-Exon			-5	197	10	TATCCCCTGTTGTGGCATTT	False	Canonical	False	True	AATAAA	-16	1	1	1	0	2.91312	2.13258	1.54061	0	0.592523	0.495902	0.404938	0
PB.350.27	PB.350	AK2	chr1	33010080	33036879	link	-	1499	7	Coding	232	699	52	750	33036828	33010829	full-splice_match	Alternative 3'end	ENSG00000004455.17	Annotated Genes	ENST00000373449.7	3597	7	Multi-Exon	4	2094	-2	39	40	AAGCTATGTCATCCAAAGAT	False	Canonical	False	False	AATAAA	-15	0	2	6	1	0	4.26516	9.24365	2.05817	0	0.721411	1.01045	0.485462
PB.350.28	PB.350	AK2	chr1	33010081	33036882	link	-	3874	6	Coding	239	720	55	774	33036828	33013181	full-splice_match	Alternative 3'end	ENSG00000004455.17	Annotated Genes	ENST00000672715.1	5970	6	Multi-Exon	1	2095	1	38	40	TAAGCTATGTCATCCAAAGA	False	Canonical	False	False	AATAAA	-14	1	2	0	1	2.91312	4.26516	0	2.05817	0.592523	0.721411	0	0.485462
PB.350.29	PB.350	AK2	chr1	33013046	33036884	link	-	2030	5	Coding	202	609	57	665	33036828	33014411	novel_in_catalog	Intron retention	ENSG00000004455.17	Annotated Genes	novel	5970	6	Multi-Exon			-1	-2	10	TATCTTTGGCGTGTGTGCTA	False	Canonical	False	False	ATTAAA	-18	0	0	2	0	0	0	3.08122	0	0	0	0.61079	0
PB.350.30	PB.350	AK2	chr1	33022376	33036879	link	-	2336	2	Non coding							full-splice_match	Alternative 3'end	ENSG00000004455.17	Annotated Genes	ENST00000551979.1	581	2	Multi-Exon	-11	-1744	-2	-769	100	AAAAAAAAAAAAAAAAAAAA	False	Canonical	False				1	2	0	0	2.91312	4.26516	0	0	0.592523	0.721411	0	0
PB.11065.1	PB.11065	CD38	chr4	15778328	15826750	link	+	2320	3	Coding	190	573	88	660	15778415	15825090	full-splice_match	Alternative 3'end	ENSG00000004468.13	Annotated Genes	ENST00000511430.1	1672	3	Multi-Exon	16	-664	0	664	90	AAAAAAAGAAAAAAAAAGAA	False	Canonical	False	False			2	2	0	0	5.82623	4.26516	0	0	0.834181	0.721411	0	0
PB.11065.2	PB.11065	CD38	chr4	15778328	15852557	link	+	4945	8	Coding	300	903	88	990	15778415	15848602	full-splice_match	Alternative 3'end	ENSG00000004468.13	Annotated Genes	ENST00000226279.8	5620	8	Multi-Exon	0	675	0	-675	35	TATAACTTTAAGTCATTTTA	False	Canonical	False	False	ATTAAA	-18	1	1	0	0	2.91312	2.13258	0	0	0.592523	0.495902	0	0
PB.11065.3	PB.11065	CD38	chr4	15778328	15849596	link	+	1984	8	Coding	300	903	88	990	15778415	15848602	full-splice_match	Alternative 3'end	ENSG00000004468.13	Annotated Genes	ENST00000226279.8	5620	8	Multi-Exon	0	3636	0	341	20	TACTGGCAGCTTATATTTTC	False	Canonical	False	False	AATATA	-12	0	0	4	0	0	0	6.16244	0	0	0	0.855061	0
PB.11065.4	PB.11065	CD38	chr4	15778328	15849472	link	+	1860	8	Coding	300	903	88	990	15778415	15848602	full-splice_match	Alternative 3'end	ENSG00000004468.13	Annotated Genes	ENST00000226279.8	5620	8	Multi-Exon	0	3760	0	217	30	AATCTGGAATATAGTTCTTC	False	Canonical	False	False	ATTAAA	-14	0	0	2	3	0	0	3.08122	6.17452	0	0	0.61079	0.855793
PB.11065.5	PB.11065	CD38	chr4	15778328	15848857	link	+	1407	7	Coding	113	342	811	1152	15838068	15848602	novel_not_in_catalog	At least 1 annot. don./accept.	ENSG00000004468.13	Annotated Genes	novel	5620	8	Multi-Exon			0	-398	25	ACTTTAATTCTCATGTGATC	False	Canonical	False	False	AATGAA	-22	0	0	0	2	0	0	0	4.11634	0	0	0	0.70896
PB.11065.6	PB.11065	CD38	chr4	15778328	15849009	link	+	1397	8	Coding	300	903	88	990	15778415	15848602	full-splice_match	Alternative 3'end	ENSG00000004468.13	Annotated Genes	ENST00000226279.8	5620	8	Multi-Exon	0	4223	0	-246	25	AATGACCTTGTTGCATGATG	False	Canonical	False	False	AAGAAA	-44	0	0	1	1	0	0	1.54061	2.05817	0	0	0.404938	0.485462
PB.11065.7	PB.11065	CD38	chr4	15778328	15819328	link	+	3138	2	Coding	141	426	88	513	15778415	15816703	full-splice_match	Alternative 3'end	ENSG00000004468.13	Annotated Genes	ENST00000506191.1	594	2	Multi-Exon	30	-2574	0	2574	70	TAAAAAAACAAAAGATACTA	False	Canonical	False	False			1	0	6	2	2.91312	0	9.24365	4.11634	0.592523	0	1.01045	0.70896
PB.11065.8	PB.11065	CD38	chr4	15778328	15853251	link	+	5639	8	Coding	300	903	88	990	15778415	15848602	full-splice_match	Reference match	ENSG00000004468.13	Annotated Genes	ENST00000226279.8	5620	8	Multi-Exon	0	-19	0	19	25	TAAAAGGAGTTGTCTCTGGG	False	Canonical	False	False	AATAAA	-34	9	6	2	1	26.218	12.7955	3.08122	2.05817	1.43486	1.13974	0.61079	0.485462
PB.11065.9	PB.11065	CD38	chr4	15778328	15850372	link	+	2760	8	Coding	300	903	88	990	15778415	15848602	full-splice_match	Alternative 3'end	ENSG00000004468.13	Annotated Genes	ENST00000226279.8	5620	8	Multi-Exon	0	2860	0	1117	40	AGGGAATGACCACAATTTAT	False	Canonical	False	False	AATAAA	-19	2	0	11	3	5.82623	0	16.9467	6.17452	0.834181	0	1.25398	0.855793
PB.11065.10	PB.11065	CD38	chr4	15778336	15779800	link	+	1465	1	Coding	82	249	80	328	15778415	15778663	novel_in_catalog	Mono-exon	ENSG00000004468.13	Annotated Genes	novel	1560	7	Mono-Exon			8	-36954	80	AAAAAAAAAAAAAGTAACAC	False				AATGAA	-28	0	0	2	1	0	0	3.08122	2.05817	0	0	0.61079	0.485462
PB.11065.11	PB.11065	CD38	chr4	15823080	15826749	link	+	3670	1	Coding	123	372	198	569	15823277	15823648	novel_in_catalog	Mono-exon	ENSG00000004468.13	Annotated Genes	novel	5620	8	Mono-Exon			6484	663	85	TAAAAAAAGAAAAAAAAAGA	False						0	0	2	2	0	0	3.08122	4.11634	0	0	0.61079	0.70896
PB.3092.1	PB.3092	FKBP4	chr12	2794969	2803931	link	+	3174	7	Coding	290	873	1629	2501	2799081	2803258	novel_in_catalog	Intron retention	ENSG00000004478.8	Annotated Genes	novel	3715	10	Multi-Exon			-1	-1479	45	AAACAATAAAACCTGGGTGT	False	Canonical	False	False	AATAAA	-5	2	0	0	0	5.82623	0	0	0	0.834181	0	0	0
PB.3092.2	PB.3092	FKBP4	chr12	2794969	2803931	link	+	3097	10	Coding	453	1362	1063	2424	2797051	2803258	novel_in_catalog	Intron retention	ENSG00000004478.8	Annotated Genes	novel	3715	10	Multi-Exon			-1	-1479	45	AAACAATAAAACCTGGGTGT	False	Canonical	False	False	AATAAA	-5	3	0	0	0	8.73935	0	0	0	0.98853	0	0	0
PB.3092.3	PB.3092	FKBP4	chr12	2794978	2803931	link	+	2754	9	Coding	373	1122	163	1284	2795140	2800667	novel_in_catalog	Intron retention	ENSG00000004478.8	Annotated Genes	novel	3715	10	Multi-Exon			8	-1479	45	AAACAATAAAACCTGGGTGT	False	Canonical	False	True	AATAAA	-5	0	1	4	0	0	2.13258	6.16244	0	0	0.495902	0.855061	0
PB.3092.4	PB.3092	FKBP4	chr12	2794992	2803931	link	+	2102	10	Coding	426	1281	149	1429	2795140	2803258	novel_not_in_catalog	At least 1 annot. don./accept.	ENSG00000004478.8	Annotated Genes	novel	3715	10	Multi-Exon			22	-1479	45	AAACAATAAAACCTGGGTGT	False	Canonical	True	False	AATAAA	-5	0	0	0	2	0	0	0	4.11634	0	0	0	0.70896
PB.3092.5	PB.3092	FKBP4	chr12	2794994	2803931	link	+	2315	8	Coding	290	873	770	1642	2799081	2803258	novel_in_catalog	Intron retention	ENSG00000004478.8	Annotated Genes	novel	3715	10	Multi-Exon			24	-1479	45	AAACAATAAAACCTGGGTGT	False	Canonical	False	False	AATAAA	-5	1	1	1	0	2.91312	2.13258	1.54061	0	0.592523	0.495902	0.404938	0
PB.3092.6	PB.3092	FKBP4	chr12	2794994	2803931	link	+	2054	9	Coding	363	1092	290	1381	2797767	2803258	novel_in_catalog	Comb. of annot. splice sites	ENSG00000004478.8	Annotated Genes	novel	3715	10	Multi-Exon			24	-1479	45	AAACAATAAAACCTGGGTGT	False	Canonical	False	False	AATAAA	-5	3	1	6	0	8.73935	2.13258	9.24365	0	0.98853	0.495902	1.01045	0
PB.3092.7	PB.3092	FKBP4	chr12	2794996	2803956	link	+	4016	9	Coding	529	1590	145	1734	2795140	2801674	incomplete-splice_match	Intron retention	ENSG00000004478.8	Annotated Genes	ENST00000001008.6	3715	10	Multi-Exon	26	1467	26	-1454	15	AACCCTTTCTGTTCAGCCTT	False	Canonical	False	False	AATAAA	-30	0	0	2	0	0	0	3.08122	0	0	0	0.61079	0
PB.3092.8	PB.3092	FKBP4	chr12	2794996	2805418	link	+	3684	10	Coding	459	1380	145	1524	2795140	2803258	full-splice_match	Reference match	ENSG00000004478.8	Annotated Genes	ENST00000001008.6	3715	10	Multi-Exon	26	5	26	-5	35	TAAAATGCCTACAAGTCTTT	False	Canonical	False	False	ATTAAA	-24	0	0	4	0	0	0	6.16244	0	0	0	0.855061	0
PB.3092.9	PB.3092	FKBP4	chr12	2794997	2803931	link	+	2196	10	Coding	459	1380	144	1523	2795140	2803258	full-splice_match	Alternative 3'end	ENSG00000004478.8	Annotated Genes	ENST00000001008.6	3715	10	Multi-Exon	27	1492	27	-1479	45	AAACAATAAAACCTGGGTGT	False	Canonical	False	False	AATAAA	-5	22	27	196	44	64.0886	57.5796	301.959	90.5596	1.8135	1.76775	2.48138	1.9617
PB.3092.10	PB.3092	FKBP4	chr12	2795002	2803355	link	+	1615	10	Coding	459	1380	139	1518	2795140	2803258	full-splice_match	Alternative 3'end	ENSG00000004478.8	Annotated Genes	ENST00000001008.6	3715	10	Multi-Exon	32	2068	32	1552	20	AGACCTTTATTTTTCTATCT	False	Canonical	False	False			1	0	10	4	2.91312	0	15.4061	8.23269	0.592523	0	1.21501	0.965328
PB.3092.11	PB.3092	FKBP4	chr12	2797165	2803931	link	+	1921	9	Coding	414	1245	4	1248	2797168	2803258	incomplete-splice_match	3' fragment	ENSG00000004478.8	Annotated Genes	ENST00000001008.6	3715	10	Multi-Exon	2195	1492	484	-1479	45	AAACAATAAAACCTGGGTGT	False	Canonical	False	False	AATAAA	-5	0	1	1	0	0	2.13258	1.54061	0	0	0.495902	0.404938	0
PB.3092.12	PB.3092	FKBP4	chr12	2800099	2803931	link	+	3025	3	Coding	203	612	157	768	2800524	2801674	incomplete-splice_match	Intron retention	ENSG00000004478.8	Annotated Genes	ENST00000001008.6	3715	10	Multi-Exon	5129	1492	-1079	-1479	45	AAACAATAAAACCTGGGTGT	False	Canonical	False	False	AATAAA	-5	0	0	0	2	0	0	0	4.11634	0	0	0	0.70896
PB.215.1	PB.215	KDM1A	chr1	23055086	23083682	link	+	2130	15	Coding	551	1656	157	1812	23056012	23083364	incomplete-splice_match	3' fragment	ENSG00000004487.17	Annotated Genes	ENST00000356634.7	3033	19	Multi-Exon	35638	7	4661	0	20	AAAATTGGCCCTCTCTTTTG	False	Canonical	False	False	AATAAA	-10	1	0	1	0	2.91312	0	1.54061	0	0.592523	0	0.404938	0
PB.10340.1	PB.10340	RBM6	chr3	49940039	49965504	link	+	1761	3	Non coding							novel_not_in_catalog	At least 1 annot. don./accept.	ENSG00000004534.15	Annotated Genes	novel	581	2	Multi-Exon			-2	-1854	75	AAAAAATACAAAAAAATTAG	False	Non-canonical	False				1	0	3	2	2.91312	0	4.62183	4.11634	0.592523	0	0.749877	0.70896
PB.10340.2	PB.10340	RBM6	chr3	49940040	50046778	link	+	2144	7	Coding	408	1224	921	2144	49967822	50046778	novel_not_in_catalog	At least 1 annot. don./accept.	ENSG00000004534.15	Annotated Genes	novel	4324	20	Multi-Exon			-1	-11028	80	AAAACAAAAGGAAAAAGAAA	False	Canonical	False	False	AATGAA	-19	2	1	0	1	5.82623	2.13258	0	2.05817	0.834181	0.495902	0	0.485462
PB.10340.3	PB.10340	RBM6	chr3	49940040	50058915	link	+	2735	10	Coding	719	2160	253	2412	49962642	50058592	incomplete-splice_match	5' fragment	ENSG00000004534.15	Annotated Genes	ENST00000266022.9	3630	21	Multi-Exon	-110	18334	-1	0	90	AAAAAAAAAAAAAAAAAATT	False	Canonical	False	False			4	2	2	1	11.6525	4.26516	3.08122	2.05817	1.10218	0.721411	0.61079	0.485462
PB.10340.4	PB.10340	RBM6	chr3	49940081	50058915	link	+	2545	8	Coding	495	1488	212	1699	49962642	50054339	novel_in_catalog	Comb. of annot. splice sites	ENSG00000004534.15	Annotated Genes	novel	3630	21	Multi-Exon			7	0	90	AAAAAAAAAAAAAAAAAATT	False	Canonical	False	True			0	2	0	0	0	4.26516	0	0	0	0.721411	0	0
PB.10340.5	PB.10340	RBM6	chr3	49940081	50077248	link	+	3896	20	Coding	465	1398	2384	3781	50058407	50077133	novel_in_catalog	Comb. of annot. junctions	ENSG00000004534.15	Annotated Genes	novel	4010	21	Multi-Exon			7	0	15	ATTATCTTTTTGTTATTTTT	True	Canonical	False	False	AATAAA	-16	2	1	0	0	5.82623	2.13258	0	0	0.834181	0.495902	0	0
PB.10340.6	PB.10340	RBM6	chr3	49940081	50077248	link	+	3624	20	Coding	465	1398	2112	3509	50058407	50077133	novel_in_catalog	Comb. of annot. junctions	ENSG00000004534.15	Annotated Genes	novel	4010	21	Multi-Exon			7	0	15	ATTATCTTTTTGTTATTTTT	False	Canonical	False	False	AATAAA	-16	11	8	2	0	32.0443	17.0606	3.08122	0	1.5191	1.25673	0.61079	0
PB.10340.7	PB.10340	RBM6	chr3	49940081	50062078	link	+	2767	15	Coding	852	2556	212	2767	49962642	50062078	incomplete-splice_match	5' fragment	ENSG00000004534.15	Annotated Genes	ENST00000266022.9	3630	21	Multi-Exon	-69	15171	7	906	60	AAGGAGAAAAAAGACAGAGG	False	Canonical	False	False			12	4	4	3	34.9574	8.53031	6.16244	6.17452	1.55579	0.979107	0.855061	0.855793
PB.10340.8	PB.10340	RBM6	chr3	49940089	50046778	link	+	1872	8	Coding	522	1569	204	1772	49962642	50033508	novel_not_in_catalog	At least 1 annot. don./accept.	ENSG00000004534.15	Annotated Genes	novel	3630	21	Multi-Exon			-8	-11028	80	AAAACAAAAGGAAAAAGAAA	False	Canonical	False	True	AATGAA	-19	1	0	2	0	2.91312	0	3.08122	0	0.592523	0	0.61079	0
PB.10340.9	PB.10340	RBM6	chr3	49940093	50077248	link	+	2098	16	Coding	576	1731	253	1983	50048254	50077133	novel_in_catalog	Comb. of annot. splice sites	ENSG00000004534.15	Annotated Genes	novel	2324	19	Multi-Exon			-4	0	15	ATTATCTTTTTGTTATTTTT	False	Canonical	False	False	AATAAA	-16	0	2	0	0	0	4.26516	0	0	0	0.721411	0	0
PB.10340.10	PB.10340	RBM6	chr3	49940098	50077247	link	+	3680	21	Coding	1123	3372	195	3566	49962642	50077133	full-splice_match	Alterantive 5'end	ENSG00000004534.15	Annotated Genes	ENST00000266022.9	3630	21	Multi-Exon	-52	2	1	0	15	GATTATCTTTTTGTTATTTT	False	Canonical	False	False	AATAAA	-15	55	50	39	3	160.221	106.629	60.0837	6.17452	2.20742	2.03193	1.78593	0.855793
PB.10340.11	PB.10340	RBM6	chr3	49940108	50077247	link	+	3955	23	Coding	601	1806	2036	3841	50048254	50077133	novel_not_in_catalog	At least 1 annot. don./accept.	ENSG00000004534.15	Annotated Genes	novel	3630	21	Multi-Exon			6	0	15	GATTATCTTTTTGTTATTTT	False	Canonical	False	False	AATAAA	-15	2	0	0	0	5.82623	0	0	0	0.834181	0	0	0
PB.10340.12	PB.10340	RBM6	chr3	49940121	50058915	link	+	2580	9	Coding	520	1563	172	1734	49962642	50054339	novel_in_catalog	Comb. of annot. junctions	ENSG00000004534.15	Annotated Genes	novel	3630	21	Multi-Exon			19	0	90	AAAAAAAAAAAAAAAAAATT	False	Canonical	False	True			0	1	3	0	0	2.13258	4.62183	0	0	0.495902	0.749877	0
PB.10340.13	PB.10340	RBM6	chr3	49940130	50066379	link	+	3254	17	Coding	808	2424	831	3254	49967822	50066379	incomplete-splice_match	5' fragment	ENSG00000004534.15	Annotated Genes	ENST00000443081.5	4010	21	Multi-Exon	89	10869	-10	-63	60	AAGAAGGAGAATGAAGAAGA	False	Canonical	False	False			1	1	0	0	2.91312	2.13258	0	0	0.592523	0.495902	0	0
PB.10340.14	PB.10340	RBM6	chr3	49940130	50068765	link	+	3181	18	Coding	1006	3018	163	3180	49962642	50068764	incomplete-splice_match	5' fragment	ENSG00000004534.15	Annotated Genes	ENST00000266022.9	3630	21	Multi-Exon	-20	8484	-10	2323	30	TAAACTTTGGTGACCTATTA	False	Canonical	False	False	AAAACA	-45	2	4	1	0	5.82623	8.53031	1.54061	0	0.834181	0.979107	0.404938	0
PB.10340.15	PB.10340	RBM6	chr3	49940136	50077248	link	+	3678	22	Coding	871	2616	157	2772	49962642	50062103	novel_in_catalog	Comb. of annot. junctions	ENSG00000004534.15	Annotated Genes	novel	4010	21	Multi-Exon			-4	0	15	ATTATCTTTTTGTTATTTTT	False	Canonical	False	True	AATAAA	-16	2	0	0	0	5.82623	0	0	0	0.834181	0	0	0
PB.10340.16	PB.10340	RBM6	chr3	49940140	50077248	link	+	2126	17	Coding	601	1806	206	2011	50048254	50077133	full-splice_match	Alterantive 5'end	ENSG00000004534.15	Annotated Genes	ENST00000442092.5	2260	17	Multi-Exon	133	1	0	0	15	ATTATCTTTTTGTTATTTTT	False	Canonical	False	False	AATAAA	-16	7	9	0	0	20.3918	19.1932	0	0	1.33025	1.30521	0	0
PB.10340.17	PB.10340	RBM6	chr3	49940140	49977952	link	+	4195	5	Coding	505	1518	153	1670	49962642	49975427	incomplete-splice_match	5' fragment	ENSG00000004534.15	Annotated Genes	ENST00000425608.5	1886	8	Multi-Exon	-11	79901	0	10298	90	AAAAAGAAAAAGAAAAAAAA	False	Canonical	False	False			3	3	0	0	8.73935	6.39773	0	0	0.98853	0.869099	0	0
PB.10340.18	PB.10340	RBM6	chr3	49940141	50077248	link	+	4324	20	Coding	697	2094	820	2913	49967822	50061598	full-splice_match	Reference match	ENSG00000004534.15	Annotated Genes	ENST00000454079.5	4324	20	Multi-Exon	1	-1	1	0	15	ATTATCTTTTTGTTATTTTT	False	Canonical	False	True	AATAAA	-16	1	0	1	0	2.91312	0	1.54061	0	0.592523	0	0.404938	0
PB.10340.19	PB.10340	RBM6	chr3	49940143	50046778	link	+	1769	7	Coding	540	1620	150	1769	49962642	50046778	novel_not_in_catalog	At least 1 annot. don./accept.	ENSG00000004534.15	Annotated Genes	novel	3630	21	Multi-Exon			3	-11028	80	AAAACAAAAGGAAAAAGAAA	False	Canonical	False	False	AATGAA	-19	8	1	7	7	23.3049	2.13258	10.7843	14.4072	1.38569	0.495902	1.0713	1.18772
PB.10340.20	PB.10340	RBM6	chr3	49940144	50077247	link	+	3801	22	Coding	601	1806	1882	3687	50048254	50077133	novel_not_in_catalog	At least 1 annot. don./accept.	ENSG00000004534.15	Annotated Genes	novel	3630	21	Multi-Exon			4	0	15	GATTATCTTTTTGTTATTTT	False	Canonical	False	False	AATAAA	-15	1	4	2	0	2.91312	8.53031	3.08122	0	0.592523	0.979107	0.61079	0
PB.10340.21	PB.10340	RBM6	chr3	49940144	50058915	link	+	3029	9	Coding	658	1977	149	2125	49962642	50058011	incomplete-splice_match	Intron retention	ENSG00000004534.15	Annotated Genes	ENST00000266022.9	3630	21	Multi-Exon	-6	18334	4	0	90	AAAAAAAAAAAAAAAAAATT	False	Canonical	False	False			2	0	0	0	5.82623	0	0	0	0.834181	0	0	0
PB.10340.22	PB.10340	RBM6	chr3	49940146	50058750	link	+	2464	10	Coding	719	2160	147	2306	49962642	50058592	incomplete-splice_match	5' fragment	ENSG00000004534.15	Annotated Genes	ENST00000266022.9	3630	21	Multi-Exon	-4	18499	-4	-165	70	AAAAAATACAGAAAAATTAG	False	Canonical	False	False			0	0	1	1	0	0	1.54061	2.05817	0	0	0.404938	0.485462
PB.10340.23	PB.10340	RBM6	chr3	49940146	49999769	link	+	1959	6	Coding	543	1632	147	1778	49962642	49999588	incomplete-splice_match	5' fragment	ENSG00000004534.15	Annotated Genes	ENST00000266022.9	3630	21	Multi-Exon	-4	77480	-4	32115	85	AAAAAAAAAAAAAAGACACA	False	Canonical	False	False			1	0	2	1	2.91312	0	3.08122	2.05817	0.592523	0	0.61079	0.485462
PB.10340.24	PB.10340	RBM6	chr3	49940146	50077248	link	+	4184	20	Coding	697	2094	680	2773	49967822	50061598	novel_not_in_catalog	Intron retention	ENSG00000004534.15	Annotated Genes	novel	4010	21	Multi-Exon			-4	0	15	ATTATCTTTTTGTTATTTTT	False	Canonical	True	True	AATAAA	-16	0	0	2	0	0	0	3.08122	0	0	0	0.61079	0
PB.10340.25	PB.10340	RBM6	chr3	49940149	50077247	link	+	2350	20	Coding	642	1929	308	2236	49975353	50077133	novel_in_catalog	Comb. of annot. junctions	ENSG00000004534.15	Annotated Genes	novel	4010	21	Multi-Exon			-1	0	15	GATTATCTTTTTGTTATTTT	False	Canonical	False	False	AATAAA	-15	0	3	3	1	0	6.39773	4.62183	2.05817	0	0.869099	0.749877	0.485462
PB.10340.26	PB.10340	RBM6	chr3	49940149	50046778	link	+	1900	7	Coding	408	1224	677	1900	49967822	50046778	novel_not_in_catalog	At least 1 annot. don./accept.	ENSG00000004534.15	Annotated Genes	novel	4324	20	Multi-Exon			-1	-11028	80	AAAACAAAAGGAAAAAGAAA	False	Canonical	True	False	AATGAA	-19	2	0	0	2	5.82623	0	0	4.11634	0.834181	0	0	0.70896
PB.10340.27	PB.10340	RBM6	chr3	49940149	50077248	link	+	4044	20	Coding	829	2490	144	2633	49962642	50061598	novel_in_catalog	Intron retention	ENSG00000004534.15	Annotated Genes	novel	4010	21	Multi-Exon			-1	0	15	ATTATCTTTTTGTTATTTTT	False	Canonical	False	True	AATAAA	-16	0	0	2	0	0	0	3.08122	0	0	0	0.61079	0
PB.10340.28	PB.10340	RBM6	chr3	49940150	50077247	link	+	2275	19	Coding	601	1806	356	2161	50048254	50077133	full-splice_match	Reference match	ENSG00000004534.15	Annotated Genes	ENST00000422955.5	2324	19	Multi-Exon	48	1	0	0	15	GATTATCTTTTTGTTATTTT	False	Canonical	False	False	AATAAA	-15	1	3	4	0	2.91312	6.39773	6.16244	0	0.592523	0.869099	0.855061	0
PB.10340.29	PB.10340	RBM6	chr3	49940151	49965504	link	+	1601	3	Coding	78	237	191	427	49964094	49964330	novel_not_in_catalog	At least 1 annot. don./accept.	ENSG00000004534.15	Annotated Genes	novel	1886	8	Multi-Exon			0	-1854	75	AAAAAATACAAAAAAATTAG	False	Canonical	True	False			0	0	2	0	0	0	3.08122	0	0	0	0.61079	0
PB.10340.30	PB.10340	RBM6	chr3	49940152	50077247	link	+	2527	16	Coding	277	834	1580	2413	50062061	50077133	novel_in_catalog	Intron retention	ENSG00000004534.15	Annotated Genes	novel	4324	20	Multi-Exon			1	0	15	GATTATCTTTTTGTTATTTT	False	Canonical	False	False	AATAAA	-15	0	1	1	0	0	2.13258	1.54061	0	0	0.495902	0.404938	0
PB.10340.31	PB.10340	RBM6	chr3	49940152	50046778	link	+	1735	7	Coding	496	1491	141	1631	49962642	50033504	novel_not_in_catalog	At least 1 annot. don./accept.	ENSG00000004534.15	Annotated Genes	novel	1886	8	Multi-Exon			1	-11028	80	AAAACAAAAGGAAAAAGAAA	False	Canonical	False	True	AATGAA	-19	1	0	0	2	2.91312	0	0	4.11634	0.592523	0	0	0.70896
PB.10340.32	PB.10340	RBM6	chr3	49940152	49972138	link	+	1543	4	Coding	467	1401	141	1541	49962642	49972136	incomplete-splice_match	5' fragment	ENSG00000004534.15	Annotated Genes	ENST00000425608.5	1886	8	Multi-Exon	1	85715	1	4484	50	AAAAGAAGAGGTAAGGCATG	False	Canonical	False	False			2	0	0	1	5.82623	0	0	2.05817	0.834181	0	0	0.485462
PB.10340.33	PB.10340	RBM6	chr3	49940152	50077248	link	+	3899	21	Coding	991	2976	809	3784	49967822	50077133	full-splice_match	Alterantive 5'end	ENSG00000004534.15	Annotated Genes	ENST00000443081.5	4010	21	Multi-Exon	111	0	1	0	15	ATTATCTTTTTGTTATTTTT	False	Canonical	False	False	AATAAA	-16	2	4	4	1	5.82623	8.53031	6.16244	2.05817	0.834181	0.979107	0.855061	0.485462
PB.10340.34	PB.10340	RBM6	chr3	49940152	50077247	link	+	3763	21	Coding	991	2976	674	3649	49967822	50077133	novel_not_in_catalog	At least 1 annot. don./accept.	ENSG00000004534.15	Annotated Genes	novel	4010	21	Multi-Exon			1	0	15	GATTATCTTTTTGTTATTTT	False	Canonical	True	False	AATAAA	-15	1	3	2	0	2.91312	6.39773	3.08122	0	0.592523	0.869099	0.61079	0
PB.10340.35	PB.10340	RBM6	chr3	49940152	50066379	link	+	2960	17	Coding	940	2820	141	2960	49962642	50066379	incomplete-splice_match	5' fragment	ENSG00000004534.15	Annotated Genes	ENST00000266022.9	3630	21	Multi-Exon	2	10870	1	-63	60	AAGAAGGAGAATGAAGAAGA	False	Canonical	False	False			2	1	1	0	5.82623	2.13258	1.54061	0	0.834181	0.495902	0.404938	0
PB.10340.36	PB.10340	RBM6	chr3	49940152	50058915	link	+	2947	8	Coding	520	1563	141	1703	49962642	50054339	full-splice_match	Alternative 3'end	ENSG00000004534.15	Annotated Genes	ENST00000425608.5	1886	8	Multi-Exon	1	-1062	1	0	90	AAAAAAAAAAAAAAAAAATT	False	Canonical	False	True			2	0	0	0	5.82623	0	0	0	0.834181	0	0	0
PB.10340.37	PB.10340	RBM6	chr3	49940152	50062051	link	+	2806	15	Coding	711	2133	674	2806	49967822	50062051	novel_not_in_catalog	At least 1 annot. don./accept.	ENSG00000004534.15	Annotated Genes	novel	4010	21	Multi-Exon			1	879	55	AAGAAGGAAATGTCTAAAAG	False	Canonical	True	False			2	1	0	0	5.82623	2.13258	0	0	0.834181	0.495902	0	0
PB.10340.38	PB.10340	RBM6	chr3	49940155	50077248	link	+	3489	19	Coding	1078	3237	138	3374	49962642	50077133	novel_in_catalog	Comb. of annot. splice sites	ENSG00000004534.15	Annotated Genes	novel	4010	21	Multi-Exon			4	0	15	ATTATCTTTTTGTTATTTTT	False	Canonical	False	False	AATAAA	-16	0	0	2	0	0	0	3.08122	0	0	0	0.61079	0
PB.10340.39	PB.10340	RBM6	chr3	49940155	50066379	link	+	3094	17	Coding	808	2424	671	3094	49967822	50066379	novel_not_in_catalog	At least 1 annot. don./accept.	ENSG00000004534.15	Annotated Genes	novel	4010	21	Multi-Exon			4	-63	60	AAGAAGGAGAATGAAGAAGA	False	Canonical	True	False			1	1	0	0	2.91312	2.13258	0	0	0.592523	0.495902	0	0
PB.10340.40	PB.10340	RBM6	chr3	49940164	50058915	link	+	3001	11	Coding	452	1359	797	2155	49967822	50054339	novel_not_in_catalog	At least 1 annot. don./accept.	ENSG00000004534.15	Annotated Genes	novel	4324	20	Multi-Exon			13	0	90	AAAAAAAAAAAAAAAAAATT	False	Canonical	True	True			0	0	0	3	0	0	0	6.17452	0	0	0	0.855793
PB.10340.41	PB.10340	RBM6	chr3	49940167	50077247	link	+	3770	21	Coding	1123	3372	285	3656	49962642	50077133	novel_not_in_catalog	At least 1 annot. don./accept.	ENSG00000004534.15	Annotated Genes	novel	3630	21	Multi-Exon			16	0	15	GATTATCTTTTTGTTATTTT	False	Canonical	False	False	AATAAA	-15	1	0	2	0	2.91312	0	3.08122	0	0.592523	0	0.61079	0
PB.10340.42	PB.10340	RBM6	chr3	49940167	50077250	link	+	2749	19	Coding	277	834	1799	2632	50062061	50077133	novel_in_catalog	Intron retention	ENSG00000004534.15	Annotated Genes	novel	4324	20	Multi-Exon			16	1	10	TATCTTTTTGTTATTTTTTT	False	Canonical	False	False	AATAAA	-18	0	0	2	0	0	0	3.08122	0	0	0	0.61079	0
PB.10340.43	PB.10340	RBM6	chr3	49967685	50077248	link	+	3228	19	Coding	991	2976	138	3113	49967822	50077133	incomplete-splice_match	3' fragment	ENSG00000004534.15	Annotated Genes	ENST00000266022.9	3630	21	Multi-Exon	27535	1	-13876	0	15	ATTATCTTTTTGTTATTTTT	False	Canonical	False	False	AATAAA	-16	1	2	0	4	2.91312	4.26516	0	8.23269	0.592523	0.721411	0	0.965328
PB.10340.45	PB.10340	RBM6	chr3	50054335	50077248	link	+	1855	14	Coding	465	1398	343	1740	50058407	50077133	incomplete-splice_match	3' fragment	ENSG00000004534.15	Annotated Genes	ENST00000266022.9	3630	21	Multi-Exon	114185	1	319	0	15	ATTATCTTTTTGTTATTTTT	False	Canonical	False	False	AATAAA	-16	0	1	1	0	0	2.13258	1.54061	0	0	0.495902	0.404938	0
PB.10342.13	PB.10342	RBM6	chr3	50088924	50092561	link	+	3638	1	Non coding							novel_in_catalog	Mono-exon by intron ret.	ENSG00000004534.15	Annotated Genes	novel	2342	21	Mono-Exon			22532	-7484	95	AAAAAAAAAAAAAAAAGAAA	False						4	3	10	6	11.6525	6.39773	15.4061	12.349	1.10218	0.869099	1.21501	1.12545
PB.10342.26	PB.10342	RBM6	chr3	50088939	50092398	link	+	3460	1	Non coding							novel_in_catalog	Mono-exon by intron ret.	ENSG00000004534.15	Annotated Genes	novel	2342	21	Mono-Exon			22547	-7647	60	AAAAATACAAAAATTAGCTG	False				AGTAAA	-14	1	0	1	2	2.91312	0	1.54061	4.11634	0.592523	0	0.404938	0.70896
PB.5989.1	PB.5989	CAMKK1	chr17	3860331	3892994	link	-	3611	17	Coding	543	1632	100	1731	3885687	3862211	novel_in_catalog	Comb. of annot. junctions	ENSG00000004660.15	Annotated Genes	novel	3572	16	Multi-Exon			50	-16	75	AAAAAGAAAAAAAAAAGGTT	False	Canonical	False	False	AATAAA	-17	1	0	1	0	2.91312	0	1.54061	0	0.592523	0	0.404938	0
PB.5989.2	PB.5989	CAMKK1	chr17	3860331	3892996	link	-	3499	16	Coding	505	1518	102	1619	3885687	3862211	full-splice_match	Alterantive 5'end	ENSG00000004660.15	Annotated Genes	ENST00000348335.7	3572	16	Multi-Exon	57	16	48	-16	75	AAAAAGAAAAAAAAAAGGTT	False	Canonical	False	False	AATAAA	-17	1	2	5	0	2.91312	4.26516	7.70304	0	0.592523	0.721411	0.939671	0
PB.5989.3	PB.5989	CAMKK1	chr17	3860331	3892996	link	-	3274	17	Coding	505	1518	102	1619	3885687	3862211	novel_not_in_catalog	At least 1 annot. don./accept.	ENSG00000004660.15	Annotated Genes	novel	3572	16	Multi-Exon			48	-16	75	AAAAAGAAAAAAAAAAGGTT	False	Canonical	False	True	AATAAA	-17	0	2	1	1	0	4.26516	1.54061	2.05817	0	0.721411	0.404938	0.485462
PB.5989.4	PB.5989	CAMKK1	chr17	3875468	3892991	link	-	1847	10	Coding	347	1044	97	1140	3885687	3876175	incomplete-splice_match	5' fragment	ENSG00000004660.15	Annotated Genes	ENST00000348335.7	3572	16	Multi-Exon	62	15153	53	3363	85	AAAAAAAAAAATAAAAACAT	False	Canonical	False	False			0	0	2	0	0	0	3.08122	0	0	0	0.61079	0
PB.3226.1	PB.3226	RECQL	chr12	21468814	21501595	link	-	3558	15	Coding	649	1950	229	2178	21499570	21470194	novel_in_catalog	Comb. of annot. junctions	ENSG00000004700.16	Annotated Genes	novel	2572	16	Multi-Exon			0	96	10	ACTTGTGATTTTTCTGGTGT	True	Canonical	False	False	AATACA	-17	0	2	0	0	0	4.26516	0	0	0	0.721411	0	0
PB.3226.2	PB.3226	RECQL	chr12	21468909	21501335	link	-	5110	12	Coding	328	987	212	1198	21499570	21476873	novel_in_catalog	Intron retention	ENSG00000004700.16	Annotated Genes	novel	3745	15	Multi-Exon			216	1	25	AATTTATGTTTTTATATTTT	False	Canonical	False	True	AATAAA	-24	0	2	0	0	0	4.26516	0	0	0	0.721411	0	0
PB.3226.3	PB.3226	RECQL	chr12	21468909	21501641	link	-	3571	16	Coding	413	1242	321	1562	21499570	21474970	novel_not_in_catalog	At least 1 annot. don./accept.	ENSG00000004700.16	Annotated Genes	novel	2572	16	Multi-Exon			-6	1	25	AATTTATGTTTTTATATTTT	False	Canonical	False	True	AATAAA	-24	0	0	0	2	0	0	0	4.11634	0	0	0	0.70896
PB.3226.4	PB.3226	RECQL	chr12	21468911	21501643	link	-	3645	16	Coding	649	1950	413	2362	21499570	21470194	novel_not_in_catalog	At least 1 annot. don./accept.	ENSG00000004700.16	Annotated Genes	novel	2572	16	Multi-Exon			-8	-1	30	AGAATTTATGTTTTTATATT	False	Non-canonical	False	False	AATAAA	-22	0	2	1	0	0	4.26516	1.54061	0	0	0.721411	0.404938	0
PB.3226.5	PB.3226	RECQL	chr12	21468911	21501623	link	-	3467	16	Coding	649	1950	235	2184	21499570	21470194	novel_in_catalog	Comb. of annot. junctions	ENSG00000004700.16	Annotated Genes	novel	2572	16	Multi-Exon			12	-1	30	AGAATTTATGTTTTTATATT	False	Canonical	False	False	AATAAA	-22	0	1	3	0	0	2.13258	4.62183	0	0	0.495902	0.749877	0
PB.3226.6	PB.3226	RECQL	chr12	21468912	21501601	link	-	3725	15	Coding	413	1242	478	1719	21499570	21474970	novel_not_in_catalog	Intron retention	ENSG00000004700.16	Annotated Genes	novel	3745	15	Multi-Exon			-6	-2	30	TAGAATTTATGTTTTTATAT	False	Canonical	False	True	AATAAA	-21	0	1	1	0	0	2.13258	1.54061	0	0	0.495902	0.404938	0
PB.3226.7	PB.3226	RECQL	chr12	21468912	21501595	link	-	3613	16	Coding	649	1950	382	2331	21499570	21470194	novel_in_catalog	Comb. of annot. junctions	ENSG00000004700.16	Annotated Genes	novel	2572	16	Multi-Exon			0	-2	30	TAGAATTTATGTTTTTATAT	False	Canonical	False	False	AATAAA	-21	5	10	4	0	14.5656	21.3258	6.16244	0	1.19217	1.34881	0.855061	0
PB.3226.8	PB.3226	RECQL	chr12	21468912	21501612	link	-	3720	15	Coding	649	1950	489	2438	21499570	21470194	full-splice_match	Reference match	ENSG00000004700.16	Annotated Genes	ENST00000444129.7	3745	15	Multi-Exon	23	2	-17	-2	30	TAGAATTTATGTTTTTATAT	False	Canonical	False	False	AATAAA	-21	16	16	20	17	46.6099	34.1212	30.8122	34.9889	1.6777	1.54557	1.50259	1.55617
PB.3226.9	PB.3226	RECQL	chr12	21468917	21501601	link	-	3507	16	Coding	649	1950	281	2230	21499570	21470194	novel_in_catalog	Comb. of annot. junctions	ENSG00000004700.16	Annotated Genes	novel	3745	15	Multi-Exon			-6	-7	35	AAACTTAGAATTTATGTTTT	False	Canonical	False	False	AATAAA	-16	6	15	12	9	17.4787	31.9887	18.4873	18.5235	1.26667	1.51836	1.28975	1.29056
PB.3226.10	PB.3226	RECQL	chr12	21468917	21501615	link	-	3471	16	Coding	649	1950	245	2194	21499570	21470194	novel_in_catalog	Comb. of annot. junctions	ENSG00000004700.16	Annotated Genes	novel	2572	16	Multi-Exon			20	-7	35	AAACTTAGAATTTATGTTTT	False	Canonical	False	False	AATAAA	-16	7	10	5	7	20.3918	21.3258	7.70304	14.4072	1.33025	1.34881	0.939671	1.18772
PB.3226.11	PB.3226	RECQL	chr12	21468917	21501636	link	-	3446	15	Coding	649	1950	220	2169	21499570	21470194	novel_in_catalog	Comb. of annot. junctions	ENSG00000004700.16	Annotated Genes	novel	3745	15	Multi-Exon			-1	-7	35	AAACTTAGAATTTATGTTTT	False	Canonical	False	False	AATAAA	-16	1	2	3	0	2.91312	4.26516	4.62183	0	0.592523	0.721411	0.749877	0
PB.3226.12	PB.3226	RECQL	chr12	21469388	21477856	link	-	1943	9	Coding	274	825	313	1137	21475558	21470194	incomplete-splice_match	3' fragment	ENSG00000004700.16	Annotated Genes	ENST00000421138.6	2572	16	Multi-Exon	23695	-414	23695	414	75	AAAAAAAAAAAAATTGCAAG	False	Canonical	False	False	CATAAA	-33	0	1	1	0	0	2.13258	1.54061	0	0	0.495902	0.404938	0
PB.3226.13	PB.3226	RECQL	chr12	21469388	21501612	link	-	3244	15	Coding	649	1950	489	2438	21499570	21470194	full-splice_match	Alternative 3'end	ENSG00000004700.16	Annotated Genes	ENST00000444129.7	3745	15	Multi-Exon	23	478	-17	414	75	AAAAAAAAAAAAATTGCAAG	False	Canonical	False	False	CATAAA	-33	16	11	26	7	46.6099	23.4584	40.0558	14.4072	1.6777	1.38843	1.61337	1.18772
PB.3226.14	PB.3226	RECQL	chr12	21469388	21501595	link	-	3137	16	Coding	649	1950	382	2331	21499570	21470194	novel_in_catalog	Comb. of annot. junctions	ENSG00000004700.16	Annotated Genes	novel	2572	16	Multi-Exon			0	414	75	AAAAAAAAAAAAATTGCAAG	False	Canonical	False	False	CATAAA	-33	9	9	6	0	26.218	19.1932	9.24365	0	1.43486	1.30521	1.01045	0
PB.3226.15	PB.3226	RECQL	chr12	21469388	21501595	link	-	3119	16	Coding	649	1950	364	2313	21499570	21470194	novel_in_catalog	Comb. of annot. junctions	ENSG00000004700.16	Annotated Genes	novel	2572	16	Multi-Exon			0	414	75	AAAAAAAAAAAAATTGCAAG	False	Canonical	False	False	CATAAA	-33	2	1	0	0	5.82623	2.13258	0	0	0.834181	0.495902	0	0
PB.3226.16	PB.3226	RECQL	chr12	21469388	21501619	link	-	3116	15	Coding	604	1815	496	2310	21499570	21470194	novel_not_in_catalog	Intron retention	ENSG00000004700.16	Annotated Genes	novel	3745	15	Multi-Exon			16	414	75	AAAAAAAAAAAAATTGCAAG	False	Canonical	True	False	CATAAA	-33	1	0	1	0	2.91312	0	1.54061	0	0.592523	0	0.404938	0
PB.3226.17	PB.3226	RECQL	chr12	21469388	21501637	link	-	3099	17	Coding	546	1641	653	2293	21490283	21470194	novel_not_in_catalog	At least 1 annot. don./accept.	ENSG00000004700.16	Annotated Genes	novel	2572	16	Multi-Exon			-2	414	75	AAAAAAAAAAAAATTGCAAG	False	Canonical	True	False	CATAAA	-33	0	0	2	0	0	0	3.08122	0	0	0	0.61079	0
PB.3226.18	PB.3226	RECQL	chr12	21469388	21501615	link	-	3050	16	Coding	649	1950	295	2244	21499570	21470194	full-splice_match	Alternative 3'5'end	ENSG00000004700.16	Annotated Genes	ENST00000421138.6	2572	16	Multi-Exon	-64	-414	20	414	75	AAAAAAAAAAAAATTGCAAG	False	Canonical	False	False	CATAAA	-33	13	12	8	5	37.8705	25.5909	12.3249	10.2909	1.58962	1.42473	1.12466	1.05273
PB.3226.19	PB.3226	RECQL	chr12	21469388	21501612	link	-	2997	16	Coding	649	1950	242	2191	21499570	21470194	novel_in_catalog	Comb. of annot. junctions	ENSG00000004700.16	Annotated Genes	novel	2572	16	Multi-Exon			-17	414	75	AAAAAAAAAAAAATTGCAAG	False	Canonical	False	False	CATAAA	-33	9	9	10	3	26.218	19.1932	15.4061	6.17452	1.43486	1.30521	1.21501	0.855793
PB.3226.20	PB.3226	RECQL	chr12	21469388	21501612	link	-	2951	15	Coding	649	1950	196	2145	21499570	21470194	novel_in_catalog	Comb. of annot. junctions	ENSG00000004700.16	Annotated Genes	novel	3745	15	Multi-Exon			-17	414	75	AAAAAAAAAAAAATTGCAAG	False	Canonical	False	False	CATAAA	-33	3	1	5	0	8.73935	2.13258	7.70304	0	0.98853	0.495902	0.939671	0
PB.3226.21	PB.3226	RECQL	chr12	21469388	21501601	link	-	2968	16	Coding	649	1950	213	2162	21499570	21470194	novel_in_catalog	Comb. of annot. junctions	ENSG00000004700.16	Annotated Genes	novel	2572	16	Multi-Exon			-6	414	75	AAAAAAAAAAAAATTGCAAG	False	Canonical	False	False	CATAAA	-33	0	2	0	0	0	4.26516	0	0	0	0.721411	0	0
PB.3226.22	PB.3226	RECQL	chr12	21469389	21501641	link	-	3157	17	Coding	624	1875	321	2195	21499570	21470807	novel_not_in_catalog	At least 1 annot. don./accept.	ENSG00000004700.16	Annotated Genes	novel	2572	16	Multi-Exon			-6	413	75	TAAAAAAAAAAAAATTGCAA	False	Canonical	True	True	CATAAA	-32	0	2	0	0	0	4.26516	0	0	0	0.721411	0	0
PB.3226.23	PB.3226	RECQL	chr12	21469631	21501638	link	-	2830	16	Coding	649	1950	318	2267	21499570	21470194	full-splice_match	Alternative 3'5'end	ENSG00000004700.16	Annotated Genes	ENST00000421138.6	2572	16	Multi-Exon	-87	-171	-3	171	35	AATAAGTTCATGTAATTGTC	False	Canonical	False	False	AAGAAA	-28	3	2	1	1	8.73935	4.26516	1.54061	2.05817	0.98853	0.721411	0.404938	0.485462
PB.3226.24	PB.3226	RECQL	chr12	21469652	21501614	link	-	2982	15	Coding	649	1950	491	2440	21499570	21470194	full-splice_match	Alternative 3'end	ENSG00000004700.16	Annotated Genes	ENST00000444129.7	3745	15	Multi-Exon	21	742	-19	150	60	AAAAAATGTAAAATATTTGA	False	Canonical	False	False	AAGAAA	-26	4	6	7	4	11.6525	12.7955	10.7843	8.23269	1.10218	1.13974	1.0713	0.965328
PB.3226.25	PB.3226	RECQL	chr12	21469652	21501601	link	-	2879	16	Coding	649	1950	388	2337	21499570	21470194	novel_in_catalog	Comb. of annot. junctions	ENSG00000004700.16	Annotated Genes	novel	2572	16	Multi-Exon			-6	150	60	AAAAAATGTAAAATATTTGA	False	Canonical	False	False	AAGAAA	-26	0	0	0	3	0	0	0	6.17452	0	0	0	0.855793
PB.3226.26	PB.3226	RECQL	chr12	21469652	21501636	link	-	2757	16	Coding	649	1950	266	2215	21499570	21470194	novel_in_catalog	Comb. of annot. junctions	ENSG00000004700.16	Annotated Genes	novel	2572	16	Multi-Exon			-1	150	60	AAAAAATGTAAAATATTTGA	False	Canonical	False	False	AAGAAA	-26	1	1	1	0	2.91312	2.13258	1.54061	0	0.592523	0.495902	0.404938	0
PB.3226.27	PB.3226	RECQL	chr12	21469697	21501641	link	-	2721	15	Coding	649	1950	275	2224	21499570	21470194	novel_in_catalog	Comb. of annot. junctions	ENSG00000004700.16	Annotated Genes	novel	2572	16	Multi-Exon			-6	105	75	AAAAAAAAAATTGCAAGAAA	False	Canonical	False	False	CATAAA	-33	1	1	0	1	2.91312	2.13258	0	2.05817	0.592523	0.495902	0	0.485462
PB.3226.28	PB.3226	RECQL	chr12	21469931	21501612	link	-	2701	15	Coding	649	1950	489	2438	21499570	21470194	full-splice_match	Alternative 3'end	ENSG00000004700.16	Annotated Genes	ENST00000444129.7	3745	15	Multi-Exon	23	1021	-17	-129	30	ATACAATCGTCTTAAGTTTT	False	Canonical	False	False	TTTAAA	-25	1	4	0	1	2.91312	8.53031	0	2.05817	0.592523	0.979107	0	0.485462
PB.3226.29	PB.3226	RECQL	chr12	21470143	21501620	link	-	3115	14	Coding	366	1101	497	1597	21499570	21475579	novel_not_in_catalog	Intron retention	ENSG00000004700.16	Annotated Genes	novel	3745	15	Multi-Exon			15	-341	25	CATTATTTTTGTAGTTAGAC	True	Canonical	True	True	ATTAAA	-23	0	0	0	2	0	0	0	4.11634	0	0	0	0.70896
PB.3226.30	PB.3226	RECQL	chr12	21470148	21501640	link	-	2540	16	Coding	506	1521	974	2494	21486550	21470194	novel_not_in_catalog	Intron retention	ENSG00000004700.16	Annotated Genes	novel	2572	16	Multi-Exon			-5	-346	20	TATGCCATTATTTTTGTAGT	False	Canonical	True	False	ATTAAA	-18	0	0	2	0	0	0	3.08122	0	0	0	0.61079	0
PB.3226.31	PB.3226	RECQL	chr12	21470149	21501601	link	-	2382	16	Coding	649	1950	388	2337	21499570	21470194	novel_in_catalog	Comb. of annot. junctions	ENSG00000004700.16	Annotated Genes	novel	2572	16	Multi-Exon			-6	-347	25	ATATGCCATTATTTTTGTAG	False	Canonical	False	False	ATTAAA	-17	0	0	1	1	0	0	1.54061	2.05817	0	0	0.404938	0.485462
PB.3226.32	PB.3226	RECQL	chr12	21470149	21501595	link	-	2219	16	Coding	649	1950	225	2174	21499570	21470194	novel_in_catalog	Comb. of annot. junctions	ENSG00000004700.16	Annotated Genes	novel	2572	16	Multi-Exon			0	-347	25	ATATGCCATTATTTTTGTAG	False	Canonical	False	False	ATTAAA	-17	1	0	3	2	2.91312	0	4.62183	4.11634	0.592523	0	0.749877	0.70896
PB.3226.33	PB.3226	RECQL	chr12	21470150	21501619	link	-	2489	15	Coding	649	1950	496	2445	21499570	21470194	full-splice_match	Alternative 3'end	ENSG00000004700.16	Annotated Genes	ENST00000444129.7	3745	15	Multi-Exon	16	1240	16	-348	25	TATATGCCATTATTTTTGTA	False	Canonical	False	False	ATTAAA	-16	3	2	3	13	8.73935	4.26516	4.62183	26.7562	0.98853	0.721411	0.749877	1.44336
PB.3226.34	PB.3226	RECQL	chr12	21470150	21501623	link	-	2296	16	Coding	649	1950	303	2252	21499570	21470194	full-splice_match	Alternative 3'5'end	ENSG00000004700.16	Annotated Genes	ENST00000421138.6	2572	16	Multi-Exon	-72	348	12	-348	25	TATATGCCATTATTTTTGTA	False	Canonical	False	False	ATTAAA	-16	4	2	5	2	11.6525	4.26516	7.70304	4.11634	1.10218	0.721411	0.939671	0.70896
PB.3226.35	PB.3226	RECQL	chr12	21470150	21501595	link	-	2172	15	Coding	649	1950	179	2128	21499570	21470194	novel_in_catalog	Comb. of annot. junctions	ENSG00000004700.16	Annotated Genes	novel	3745	15	Multi-Exon			0	-348	25	TATATGCCATTATTTTTGTA	False	Canonical	False	False	ATTAAA	-16	0	0	2	0	0	0	3.08122	0	0	0	0.61079	0
PB.3226.36	PB.3226	RECQL	chr12	21470308	21501623	link	-	2335	15	Coding	612	1836	500	2335	21499570	21470308	full-splice_match	Alternative 3'end	ENSG00000004700.16	Annotated Genes	ENST00000444129.7	3745	15	Multi-Exon	12	1398	12	-506	70	AAAAAGATGGAGGAAAAAAA	False	Canonical	False	False			4	0	2	2	11.6525	0	3.08122	4.11634	1.10218	0	0.61079	0.70896
PB.3226.37	PB.3226	RECQL	chr12	21470308	21501635	link	-	2257	16	Coding	612	1836	422	2257	21499570	21470308	novel_in_catalog	Comb. of annot. junctions	ENSG00000004700.16	Annotated Genes	novel	3745	15	Multi-Exon			0	-506	70	AAAAAGATGGAGGAAAAAAA	False	Canonical	False	False			1	2	1	0	2.91312	4.26516	1.54061	0	0.592523	0.721411	0.404938	0
PB.3226.38	PB.3226	RECQL	chr12	21470308	21501595	link	-	2110	16	Coding	612	1836	275	2110	21499570	21470308	full-splice_match	Alternative 3'end	ENSG00000004700.16	Annotated Genes	ENST00000421138.6	2572	16	Multi-Exon	-44	506	0	-506	70	AAAAAGATGGAGGAAAAAAA	False	Canonical	False	False			3	1	0	0	8.73935	2.13258	0	0	0.98853	0.495902	0	0
PB.3226.39	PB.3226	RECQL	chr12	21470309	21501633	link	-	2097	16	Coding	611	1833	263	2095	21499570	21470311	novel_in_catalog	Comb. of annot. junctions	ENSG00000004700.16	Annotated Genes	novel	2572	16	Multi-Exon			2	-507	65	TAAAAAGATGGAGGAAAAAA	False	Canonical	False	False			2	0	0	0	5.82623	0	0	0	0.834181	0	0	0
PB.3226.40	PB.3226	RECQL	chr12	21471342	21501636	link	-	2265	13	Coding	573	1722	513	2234	21499570	21471373	incomplete-splice_match	Intron retention	ENSG00000004700.16	Annotated Genes	ENST00000421138.6	2572	16	Multi-Exon	-85	1540	-1	-1540	30	ATTTTGTGTGAACTTTTAAA	False	Canonical	False	False	AATAAA	-14	1	0	1	0	2.91312	0	1.54061	0	0.592523	0	0.404938	0
PB.3226.41	PB.3226	RECQL	chr12	21479371	21501641	link	-	5222	6	Coding	267	804	518	1321	21499570	21483272	incomplete-splice_match	Intron retention	ENSG00000004700.16	Annotated Genes	ENST00000396093.7	932	7	Multi-Exon	28	-4071	-6	4071	100	AAAAAAAAAAAAAAAAAAAA	False	Canonical	False	False			0	1	2	0	0	2.13258	3.08122	0	0	0.495902	0.61079	0
PB.3226.42	PB.3226	RECQL	chr12	21481302	21501601	link	-	4805	5	Coding	267	804	2032	2835	21499570	21483272	incomplete-splice_match	Intron retention	ENSG00000004700.16	Annotated Genes	ENST00000396093.7	932	7	Multi-Exon	68	-2140	-6	2140	55	AAAACTAAATTCCCCCAAAA	False	Canonical	False	False			0	0	0	2	0	0	0	4.11634	0	0	0	0.70896
PB.13627.1	PB.13627	VPS50	chr7	93232364	93234994	link	+	2631	1	Non coding							novel_in_catalog	Mono-exon	ENSG00000004766.17	Annotated Genes	novel	1193	12	Mono-Exon			-2	-22456	50	GAAAAGAGGATAGAAAGTCC	False				GATAAA	-11	0	3	2	1	0	6.39773	3.08122	2.05817	0	0.869099	0.61079	0.485462
PB.13627.2	PB.13627	VPS50	chr7	93232366	93359025	link	+	4357	28	Coding	695	2088	1681	3768	93276171	93358436	novel_not_in_catalog	At least 1 annot. don./accept.	ENSG00000004766.17	Annotated Genes	novel	5684	28	Multi-Exon			0	1	30	ATGTGAGACTACATTTTGAT	False	Canonical	False	False	AATAAA	-23	2	0	2	0	5.82623	0	3.08122	0	0.834181	0	0.61079	0
PB.13627.3	PB.13627	VPS50	chr7	93232366	93359243	link	+	3804	28	Coding	957	2874	124	2997	93232489	93358436	full-splice_match	Alternative 3'end	ENSG00000004766.17	Annotated Genes	ENST00000305866.10	5684	28	Multi-Exon	0	1880	0	219	30	AAAGTTTTGGTCTCTTTAAA	False	Canonical	False	False	TATAAA	-21	0	1	1	0	0	2.13258	1.54061	0	0	0.495902	0.404938	0
PB.13627.4	PB.13627	VPS50	chr7	93232366	93359024	link	+	3757	29	Coding	695	2088	1082	3169	93276171	93358436	novel_not_in_catalog	At least 1 annot. don./accept.	ENSG00000004766.17	Annotated Genes	novel	5684	28	Multi-Exon			0	0	30	TATGTGAGACTACATTTTGA	False	Canonical	True	False	AATAAA	-22	0	0	2	0	0	0	3.08122	0	0	0	0.61079	0
PB.13627.5	PB.13627	VPS50	chr7	93232366	93359024	link	+	3665	27	Coding	775	2328	750	3077	93258384	93358436	novel_in_catalog	Intron retention	ENSG00000004766.17	Annotated Genes	novel	5684	28	Multi-Exon			0	0	30	TATGTGAGACTACATTTTGA	False	Canonical	False	False	AATAAA	-22	2	0	0	0	5.82623	0	0	0	0.834181	0	0	0
PB.13627.6	PB.13627	VPS50	chr7	93232366	93358908	link	+	3469	28	Coding	957	2874	124	2997	93232489	93358436	full-splice_match	Alternative 3'end	ENSG00000004766.17	Annotated Genes	ENST00000305866.10	5684	28	Multi-Exon	0	2215	0	-113	35	AAAAATCAGTATGTTCTCTG	False	Canonical	False	False	ATTAAA	-25	1	3	0	0	2.91312	6.39773	0	0	0.592523	0.869099	0	0
PB.13627.7	PB.13627	VPS50	chr7	93232368	93242070	link	+	2338	2	Non coding							incomplete-splice_match	5' fragment	ENSG00000004766.17	Annotated Genes	ENST00000438395.5	538	7	Multi-Exon	2	15380	-1	-15380	65	AAAAAGGTATCTTAAAAAAA	False	Canonical	False		TATAAA	-38	2	2	1	1	5.82623	4.26516	1.54061	2.05817	0.834181	0.721411	0.404938	0.485462
PB.13627.8	PB.13627	VPS50	chr7	93232368	93311259	link	+	1938	20	Coding	384	1155	122	1276	93232489	93296754	novel_not_in_catalog	At least 1 annot. don./accept.	ENSG00000004766.17	Annotated Genes	novel	5684	28	Multi-Exon			-1	5353	35	ATAAGACTTGTTGGTAAGTA	False	Canonical	True	True	AATAAA	-40	1	0	1	0	2.91312	0	1.54061	0	0.592523	0	0.404938	0
PB.13627.9	PB.13627	VPS50	chr7	93232368	93359242	link	+	4571	26	Coding	542	1629	2137	3765	93297149	93358436	novel_not_in_catalog	Intron retention	ENSG00000004766.17	Annotated Genes	novel	5684	28	Multi-Exon			-1	218	25	GAAAGTTTTGGTCTCTTTAA	False	Canonical	True	False	TATAAA	-20	0	0	1	1	0	0	1.54061	2.05817	0	0	0.404938	0.485462
PB.13627.10	PB.13627	VPS50	chr7	93232368	93359026	link	+	4359	26	Coding	775	2328	1442	3769	93258384	93358436	novel_in_catalog	Intron retention	ENSG00000004766.17	Annotated Genes	novel	5684	28	Multi-Exon			-1	2	25	TGTGAGACTACATTTTGATT	False	Canonical	False	False	AATAAA	-24	0	1	2	1	0	2.13258	3.08122	2.05817	0	0.495902	0.61079	0.485462
PB.13627.11	PB.13627	VPS50	chr7	93232368	93359025	link	+	3612	29	Coding	934	2805	219	3023	93246118	93358436	full-splice_match	Alternative 3'end	ENSG00000004766.17	Annotated Genes	ENST00000544910.5	5736	29	Multi-Exon	28	2096	-1	1	30	ATGTGAGACTACATTTTGAT	False	Canonical	False	False	AATAAA	-23	1	1	2	0	2.91312	2.13258	3.08122	0	0.592523	0.495902	0.61079	0
PB.13627.12	PB.13627	VPS50	chr7	93232368	93359024	link	+	3583	28	Coding	957	2874	122	2995	93232489	93358436	full-splice_match	Alternative 3'end	ENSG00000004766.17	Annotated Genes	ENST00000305866.10	5684	28	Multi-Exon	2	2099	-1	0	30	TATGTGAGACTACATTTTGA	False	Canonical	False	False	AATAAA	-22	12	12	20	4	34.9574	25.5909	30.8122	8.23269	1.55579	1.42473	1.50259	0.965328
PB.13627.13	PB.13627	VPS50	chr7	93232372	93358908	link	+	4230	28	Coding	542	1629	2130	3758	93297149	93358436	novel_not_in_catalog	At least 1 annot. don./accept.	ENSG00000004766.17	Annotated Genes	novel	5556	29	Multi-Exon			0	-113	35	AAAAATCAGTATGTTCTCTG	False	Canonical	True	False	ATTAAA	-25	0	0	2	1	0	0	3.08122	2.05817	0	0	0.61079	0.485462
PB.13627.14	PB.13627	VPS50	chr7	93232372	93321056	link	+	2632	21	Coding	675	2028	118	2145	93232489	93320569	novel_in_catalog	Comb. of annot. junctions	ENSG00000004766.17	Annotated Genes	novel	5556	29	Multi-Exon			0	-2	20	ATGCTCATTTGTTTGCATAT	False	Canonical	False	False	AATAAA	-18	1	0	3	0	2.91312	0	4.62183	0	0.592523	0	0.749877	0
PB.13627.15	PB.13627	VPS50	chr7	93232379	93359025	link	+	4640	27	Coding	794	2385	111	2495	93232489	93348909	novel_in_catalog	Intron retention	ENSG00000004766.17	Annotated Genes	novel	5684	28	Multi-Exon			3	1	30	ATGTGAGACTACATTTTGAT	False	Canonical	False	True	AATAAA	-23	1	2	0	0	2.91312	4.26516	0	0	0.592523	0.721411	0	0
PB.13627.16	PB.13627	VPS50	chr7	93232379	93358804	link	+	3352	28	Coding	957	2874	111	2984	93232489	93358436	full-splice_match	Alternative 3'end	ENSG00000004766.17	Annotated Genes	ENST00000305866.10	5684	28	Multi-Exon	13	2319	3	-217	25	CTGAGCTTGGTTCTTAATAA	False	Canonical	False	False	AATGAA	-20	0	0	1	1	0	0	1.54061	2.05817	0	0	0.404938	0.485462
PB.13627.17	PB.13627	VPS50	chr7	93252662	93359025	link	+	3373	26	Coding	775	2328	457	2784	93258384	93358436	incomplete-splice_match	3' fragment	ENSG00000004766.17	Annotated Genes	ENST00000649152.1	5556	29	Multi-Exon	20290	1873	-3768	1	30	ATGTGAGACTACATTTTGAT	False	Canonical	False	False	AATAAA	-23	0	1	0	2	0	2.13258	0	4.11634	0	0.495902	0	0.70896
PB.5513.1	PB.5513	NDUFAB1	chr16	23581022	23596316	link	-	1759	4	Coding	156	471	27	497	23596290	23582284	full-splice_match	Alternative 3'end	ENSG00000004779.10	Annotated Genes	ENST00000570319.5	885	4	Multi-Exon	-25	-849	0	-8	40	AAAACCAACATTTTCCCCCA	False	Canonical	False	False	AATAAA	-6	0	0	2	1	0	0	3.08122	2.05817	0	0	0.61079	0.485462
PB.13633.1	PB.13633	PDK4	chr7	95583503	95596569	link	-	3650	11	Coding	411	1236	277	1512	95596293	95585641	full-splice_match	Alterantive 5'end	ENSG00000004799.8	Annotated Genes	ENST00000005178.6	3601	11	Multi-Exon	-53	4	-53	-4	45	AAAAGACATTGTGTTTTAAA	False	Canonical	False	False	AATAAA	-17	3	10	0	2	8.73935	21.3258	0	4.11634	0.98853	1.34881	0	0.70896
PB.13633.2	PB.13633	PDK4	chr7	95583503	95592561	link	-	2809	7	Coding	199	600	72	671	95592045	95585641	full-splice_match	Alternative 3'5'end	ENSG00000004799.8	Annotated Genes	ENST00000473796.1	2136	7	Multi-Exon	199	-872	199	-4	45	AAAAGACATTGTGTTTTAAA	False	Canonical	False	False	AATAAA	-17	1	0	0	2	2.91312	0	0	4.11634	0.592523	0	0	0.70896
PB.13633.3	PB.13633	PDK4	chr7	95584083	95596574	link	-	3075	11	Coding	411	1236	282	1517	95596293	95585641	full-splice_match	Alternative 3'5'end	ENSG00000004799.8	Annotated Genes	ENST00000005178.6	3601	11	Multi-Exon	-58	584	-58	292	45	AAAATAATCAGTATGGTTTA	False	Canonical	False	False	AAAAAG	-20	0	0	0	2	0	0	0	4.11634	0	0	0	0.70896
PB.13633.4	PB.13633	PDK4	chr7	95584375	95596565	link	-	2774	11	Coding	411	1236	273	1508	95596293	95585641	full-splice_match	Alternative 3'end	ENSG00000004799.8	Annotated Genes	ENST00000005178.6	3601	11	Multi-Exon	-49	876	-49	0	65	AGAAGAAGAAATGGAAAAAT	False	Canonical	False	False			1	3	0	1	2.91312	6.39773	0	2.05817	0.592523	0.869099	0	0.485462
PB.13633.5	PB.13633	PDK4	chr7	95590086	95596519	link	-	3576	5	Coding	115	348	227	574	95596293	95593695	novel_in_catalog	Intron retention	ENSG00000004799.8	Annotated Genes	novel	3601	11	Multi-Exon			-3	-2602	65	AAATACAAAAATTAATCATA	False	Canonical	False	True			0	0	0	2	0	0	0	4.11634	0	0	0	0.70896
PB.13639.1	PB.13639	SLC25A13	chr7	96120221	96322089	link	-	3131	18	Coding	675	2028	134	2161	96321956	96121191	full-splice_match	Reference match	ENSG00000004864.14	Annotated Genes	ENST00000265631.10	3141	18	Multi-Exon	9	1	9	0	10	ATTGAGTTGTTTGGTCTTGT	True	Canonical	False	False	AATAAA	-15	1	0	1	1	2.91312	0	1.54061	2.05817	0.592523	0	0.404938	0.485462
PB.13639.2	PB.13639	SLC25A13	chr7	96120221	96322140	link	-	3066	17	Coding	567	1704	393	2096	96277199	96121191	novel_in_catalog	Comb. of annot. junctions	ENSG00000004864.14	Annotated Genes	novel	3192	18	Multi-Exon			-4	0	10	ATTGAGTTGTTTGGTCTTGT	False	Canonical	False	False	AATAAA	-15	0	1	1	0	0	2.13258	1.54061	0	0	0.495902	0.404938	0
PB.13639.3	PB.13639	SLC25A13	chr7	96120223	96322060	link	-	3475	16	Coding	320	963	1545	2507	96184388	96121191	novel_in_catalog	Intron retention	ENSG00000004864.14	Annotated Genes	novel	3141	18	Multi-Exon			38	-2	10	TGATTGAGTTGTTTGGTCTT	False	Canonical	False	False	AATAAA	-13	0	0	0	2	0	0	0	4.11634	0	0	0	0.70896
PB.13639.4	PB.13639	SLC25A13	chr7	96120414	96322087	link	-	2820	17	Coding	567	1704	340	2043	96277199	96121191	novel_in_catalog	Comb. of annot. junctions	ENSG00000004864.14	Annotated Genes	novel	3141	18	Multi-Exon			11	-193	5	ATGTTGCCCTGTTGCTGCCT	False	Canonical	False	False	AATAAA	-17	1	1	1	1	2.91312	2.13258	1.54061	2.05817	0.592523	0.495902	0.404938	0.485462
PB.13639.5	PB.13639	SLC25A13	chr7	96120415	96322068	link	-	4839	17	Coding	421	1266	321	1586	96277199	96133783	novel_not_in_catalog	At least 1 annot. don./accept.	ENSG00000004864.14	Annotated Genes	novel	3192	18	Multi-Exon			30	-194	5	CATGTTGCCCTGTTGCTGCC	False	Canonical	False	True	AATAAA	-16	0	0	1	3	0	0	1.54061	6.17452	0	0	0.404938	0.855793
PB.13639.6	PB.13639	SLC25A13	chr7	96120422	96322068	link	-	2909	18	Coding	675	2028	113	2140	96321956	96121191	full-splice_match	Alternative 3'end	ENSG00000004864.14	Annotated Genes	ENST00000265631.10	3141	18	Multi-Exon	30	202	30	-201	30	AAAAATGCATGTTGCCCTGT	False	Canonical	False	False	AATAAA	-9	0	1	5	4	0	2.13258	7.70304	8.23269	0	0.495902	0.939671	0.965328
PB.13639.7	PB.13639	SLC25A13	chr7	96120752	96322060	link	-	2663	19	Coding	412	1239	105	1343	96321956	96170141	novel_not_in_catalog	At least 1 annot. don./accept.	ENSG00000004864.14	Annotated Genes	novel	3141	18	Multi-Exon			38	204	65	AGAAATGAAAAAATATATAT	False	Canonical	True	True	AATAAA	-11	0	0	0	2	0	0	0	4.11634	0	0	0	0.70896
PB.13639.8	PB.13639	SLC25A13	chr7	96132703	96322097	link	-	2808	15	Coding	528	1587	142	1728	96321956	96133783	novel_not_in_catalog	At least 1 annot. don./accept.	ENSG00000004864.14	Annotated Genes	novel	578	6	Multi-Exon			1	-11747	30	GAAAAGTGATGATTTCCTTC	False	Canonical	False	False	ATTAAA	-13	0	0	0	2	0	0	0	4.11634	0	0	0	0.70896
PB.13639.10	PB.13639	SLC25A13	chr7	96271904	96322063	link	-	5611	3	Coding	290	873	2462	3334	96275053	96274181	incomplete-splice_match	5' fragment	ENSG00000004864.14	Annotated Genes	ENST00000472162.2	568	5	Multi-Exon	73	78756	35	24994	85	AAAAATAAAATAAAATAAAA	False	Canonical	False	False			0	0	0	4	0	0	0	8.23269	0	0	0	0.965328
PB.13639.11	PB.13639	SLC25A13	chr7	96272068	96322048	link	-	5432	3	Coding	290	873	2447	3319	96275053	96274181	incomplete-splice_match	5' fragment	ENSG00000004864.14	Annotated Genes	ENST00000472162.2	568	5	Multi-Exon	88	78920	50	24830	70	AAAAATACAAAAAAATTAGC	False	Canonical	False	False			0	0	0	2	0	0	0	4.11634	0	0	0	0.70896
PB.13639.12	PB.13639	SLC25A13	chr7	96275177	96322099	link	-	2374	3	Non coding							incomplete-splice_match	5' fragment	ENSG00000004864.14	Annotated Genes	ENST00000472162.2	568	5	Multi-Exon	37	82029	-1	21721	65	AAATAAAAGAGGATACAAAC	False	Canonical	False				1	0	1	0	2.91312	0	1.54061	0	0.592523	0	0.404938	0
PB.13639.13	PB.13639	SLC25A13	chr7	96317820	96322140	link	-	2893	2	Coding	176	531	185	715	96321956	96321426	genic	Multi-exon	ENSG00000004864.14	Annotated Genes	novel	3141	18	Multi-Exon			-4	-20922	80	AAAAAAAAATAAAATAAAGT	False	Canonical	False	True			0	0	0	2	0	0	0	4.11634	0	0	0	0.70896
PB.13805.1	PB.13805	ST7	chr7	116953433	117230101	link	+	2086	16	Coding	577	1734	109	1842	116953541	117229857	full-splice_match	Alterantive 5'end	ENSG00000004866.21	Annotated Genes	ENST00000323984.7	2142	16	Multi-Exon	54	2	-34	2	20	AATCATTTGTATCCTCCTGT	False	Canonical	False	False	AATAAA	-19	1	0	2	1	2.91312	0	3.08122	2.05817	0.592523	0	0.61079	0.485462
PB.13805.2	PB.13805	ST7	chr7	116953501	117230175	link	+	2023	15	Coding	554	1665	41	1705	116953541	117229857	full-splice_match	Alternative 3'5'end	ENSG00000004866.21	Annotated Genes	ENST00000393451.7	2110	15	Multi-Exon	159	-72	-2	72	20	AGTTTCCTGGGAACCTGGAT	False	Canonical	False	False	AATAAA	-18	2	3	5	5	5.82623	6.39773	7.70304	10.2909	0.834181	0.869099	0.939671	1.05273
PB.13805.3	PB.13805	ST7	chr7	116953501	117230019	link	+	1867	15	Coding	554	1665	41	1705	116953541	117229857	full-splice_match	Alternative 3'5'end	ENSG00000004866.21	Annotated Genes	ENST00000393451.7	2110	15	Multi-Exon	159	84	-2	-77	35	AAAATTCACTGATGTTCAGT	False	Canonical	False	False	ATTAAA	-18	0	1	1	0	0	2.13258	1.54061	0	0	0.495902	0.404938	0
PB.13805.4	PB.13805	ST7	chr7	116953501	117223897	link	+	2646	15	Coding	562	1689	41	1729	116953541	117222980	novel_in_catalog	Comb. of annot. junctions	ENSG00000004866.21	Annotated Genes	novel	2899	16	Multi-Exon			-2	-10	60	AAATAAATAATAAATGGTAG	False	Canonical	False	False	AATAAA	-9	1	0	4	2	2.91312	0	6.16244	4.11634	0.592523	0	0.855061	0.70896
PB.13805.5	PB.13805	ST7	chr7	116953505	117230026	link	+	1730	14	Coding	564	1692	37	1728	116953541	117230024	novel_in_catalog	Comb. of annot. junctions	ENSG00000004866.21	Annotated Genes	novel	2110	15	Multi-Exon			2	-70	20	ACTGATGTTCAGTTCTATTT	False	Canonical	False	False	ATTAAA	-25	0	0	2	0	0	0	3.08122	0	0	0	0.61079	0
PB.6436.1	PB.6436	CDC27	chr17	47117946	47120704	link	-	2759	1	Non coding							incomplete-splice_match	Mono-exon	ENSG00000004897.12	Annotated Genes	ENST00000066544.8	5830	19	Mono-Exon	68591	243	3191	-243	40	AATAAGTTACTTTTGAAAGC	False				ATTAAA	-17	1	0	0	1	2.91312	0	0	2.05817	0.592523	0	0	0.485462
PB.6436.2	PB.6436	CDC27	chr17	47117947	47142331	link	-	4185	9	Coding	362	1089	109	1197	47142017	47120935	incomplete-splice_match	3' fragment	ENSG00000004897.12	Annotated Genes	ENST00000527547.5	2579	19	Multi-Exon	46893	-2933	50	-244	45	AAATAAGTTACTTTTGAAAG	False	Canonical	False	False	ATTAAA	-16	0	1	1	0	0	2.13258	1.54061	0	0	0.495902	0.404938	0
PB.6436.3	PB.6436	CDC27	chr17	47117955	47189274	link	-	5476	20	Coding	823	2472	103	2574	47189172	47120935	novel_not_in_catalog	At least 1 annot. don./accept.	ENSG00000004897.12	Annotated Genes	novel	2579	19	Multi-Exon			-10	-252	50	GAAAATCCAAATAAGTTACT	False	Non-canonical	False	True	ATTAAA	-8	0	0	0	2	0	0	0	4.11634	0	0	0	0.70896
PB.6436.4	PB.6436	CDC27	chr17	47118206	47189274	link	-	5303	19	Coding	823	2472	103	2574	47189172	47120935	novel_in_catalog	Comb. of annot. junctions	ENSG00000004897.12	Annotated Genes	novel	5830	19	Multi-Exon			-10	-503	50	AAGAAAAAAGTTTGGAAGTC	False	Canonical	False	False	ATTAAA	-14	0	2	0	0	0	4.26516	0	0	0	0.721411	0	0
PB.6436.5	PB.6436	CDC27	chr17	47120205	47189252	link	-	3029	17	Coding	727	2184	116	2299	47181629	47120935	novel_in_catalog	Comb. of annot. junctions	ENSG00000004897.12	Annotated Genes	novel	3177	19	Multi-Exon			0	50	10	CATATTGCCTCTTCTCTTTG	False	Canonical	False	False	TTTAAA	-13	0	0	2	0	0	0	3.08122	0	0	0	0.61079	0
PB.6436.6	PB.6436	CDC27	chr17	47120436	47189271	link	-	3073	19	Coding	824	2475	100	2574	47189172	47120935	full-splice_match	Alternative 3'end	ENSG00000004897.12	Annotated Genes	ENST00000066544.8	5830	19	Multi-Exon	24	2733	-7	174	30	ACTTGATTGCCAAGGAATGT	False	Canonical	False	False	AATAAA	-21	0	1	1	0	0	2.13258	1.54061	0	0	0.495902	0.404938	0
PB.6436.7	PB.6436	CDC27	chr17	47128953	47157007	link	-	1853	10	Coding	325	978	445	1422	47142415	47129384	incomplete-splice_match	Internal fragment	ENSG00000004897.12	Annotated Genes	ENST00000533415.5	2570	18	Multi-Exon	32244	8182	260	-6401	65	AAAAATACAAAAAATTAGCT	False	Canonical	False	False			0	0	0	2	0	0	0	4.11634	0	0	0	0.70896
PB.6436.8	PB.6436	CDC27	chr17	47142393	47189295	link	-	1355	11	Coding	410	1230	124	1353	47189172	47142395	incomplete-splice_match	5' fragment	ENSG00000004897.12	Annotated Genes	ENST00000531206.5	3177	19	Multi-Exon	-119	22138	0	35	75	AAACAGAAAAACAAAAAGTA	False	Canonical	False	False	ATTAAA	-25	1	0	2	0	2.91312	0	3.08122	0	0.592523	0	0.61079	0
PB.6436.9	PB.6436	CDC27	chr17	47142393	47189279	link	-	1321	11	Coding	404	1212	108	1319	47189172	47142395	incomplete-splice_match	5' fragment	ENSG00000004897.12	Annotated Genes	ENST00000527547.5	2579	19	Multi-Exon	-55	21513	-15	35	75	AAACAGAAAAACAAAAAGTA	False	Canonical	False	False	ATTAAA	-25	3	1	2	2	8.73935	2.13258	3.08122	4.11634	0.98853	0.495902	0.61079	0.70896
PB.6436.10	PB.6436	CDC27	chr17	47142393	47189295	link	-	1189	10	Coding	343	1029	159	1187	47181629	47142395	incomplete-splice_match	5' fragment	ENSG00000004897.12	Annotated Genes	ENST00000533415.5	2570	18	Multi-Exon	-44	21622	0	35	75	AAACAGAAAAACAAAAAGTA	False	Canonical	False	False	ATTAAA	-25	0	0	0	2	0	0	0	4.11634	0	0	0	0.70896
PB.6436.11	PB.6436	CDC27	chr17	47143882	47189295	link	-	1312	10	Coding	396	1188	124	1311	47189172	47143883	incomplete-splice_match	5' fragment	ENSG00000004897.12	Annotated Genes	ENST00000525495.6	1459	11	Multi-Exon	-34	2038	0	1	35	TAATTTAAAGATTTCTGTAT	False	Canonical	False	False			0	0	2	0	0	0	3.08122	0	0	0	0.61079	0
PB.6436.12	PB.6436	CDC27	chr17	47143882	47189274	link	-	1273	10	Coding	390	1170	103	1272	47189172	47143883	incomplete-splice_match	5' fragment	ENSG00000004897.12	Annotated Genes	ENST00000527547.5	2579	19	Multi-Exon	-50	23002	-10	1	35	TAATTTAAAGATTTCTGTAT	False	Canonical	False	False			1	0	4	2	2.91312	0	6.16244	4.11634	0.592523	0	0.855061	0.70896
PB.6436.13	PB.6436	CDC27	chr17	47176252	47189295	link	-	5536	2	Non coding							full-splice_match	Alternative 3'end	ENSG00000004897.12	Annotated Genes	ENST00000528147.1	463	2	Multi-Exon	-43	-5030	0	5030	80	AAAACAGAAAAAAAAAAAGT	False	Canonical	False		AATATA	-27	0	0	2	0	0	0	3.08122	0	0	0	0.61079	0
PB.6436.14	PB.6436	CDC27	chr17	47187319	47189271	link	-	1953	1	Non coding							novel_in_catalog	Mono-exon	ENSG00000004897.12	Annotated Genes	novel	5830	19	Mono-Exon			-7	-6037	80	AAAATAAATAAATAAATAAA	False						1	2	7	0	2.91312	4.26516	10.7843	0	0.592523	0.721411	1.0713	0
PB.6436.15	PB.6436	CDC27	chr17	47187482	47189295	link	-	1814	1	Non coding							novel_in_catalog	Mono-exon	ENSG00000004897.12	Annotated Genes	novel	5830	19	Mono-Exon			0	-6200	65	AAAAATATAAAAAATTAGCC	False						1	0	0	2	2.91312	0	0	4.11634	0.592523	0	0	0.70896
PB.15235.1	PB.15235	HCCS	chrX	11111322	11121876	link	+	1612	6	Coding	268	807	740	1546	11112061	11121810	novel_in_catalog	Intron retention	ENSG00000004961.15	Annotated Genes	novel	2312	7	Multi-Exon			-10	-3	35	AGATTGAATTGCACTCATGA	False	Canonical	False	False	ATTAAA	-12	0	0	1	1	0	0	1.54061	2.05817	0	0	0.404938	0.485462
PB.15235.2	PB.15235	HCCS	chrX	11111326	11121876	link	+	1108	7	Coding	237	714	329	1042	11112154	11121810	full-splice_match	Alternative 3'end	ENSG00000004961.15	Annotated Genes	ENST00000380762.5	2312	7	Multi-Exon	-6	1210	-6	-3	35	AGATTGAATTGCACTCATGA	False	Canonical	False	False	ATTAAA	-12	0	0	2	5	0	0	3.08122	10.2909	0	0	0.61079	1.05273
PB.15235.3	PB.15235	HCCS	chrX	11111332	11123079	link	+	2247	7	Coding	268	807	172	978	11112061	11121810	full-splice_match	Reference match	ENSG00000004961.15	Annotated Genes	ENST00000321143.8	2277	7	Multi-Exon	31	-1	0	1	40	TTGAAAATTTTTTGGAATAA	False	Canonical	False	False	AATAAA	-20	1	1	3	2	2.91312	2.13258	4.62183	4.11634	0.592523	0.495902	0.749877	0.70896
PB.15235.4	PB.15235	HCCS	chrX	11111337	11123075	link	+	2296	7	Coding	237	714	318	1031	11112154	11121810	full-splice_match	Reference match	ENSG00000004961.15	Annotated Genes	ENST00000380762.5	2312	7	Multi-Exon	5	11	5	-3	25	GGTTTTGAAAATTTTTTGGA	False	Canonical	False	False	AATAAA	-16	0	16	9	9	0	34.1212	13.8655	18.5235	0	1.54557	1.17218	1.29056
PB.15235.5	PB.15235	HCCS	chrX	11111344	11121876	link	+	6132	3	Non coding							novel_in_catalog	Intron retention	ENSG00000004961.15	Annotated Genes	novel	2312	7	Multi-Exon			2	-3	35	AGATTGAATTGCACTCATGA	False	Canonical	False		ATTAAA	-12	0	2	0	0	0	4.26516	0	0	0	0.721411	0	0
PB.6041.1	PB.6041	DVL2	chr17	7225341	7234517	link	-	2906	15	Coding	708	2127	256	2382	7234262	7225865	novel_in_catalog	Comb. of annot. junctions	ENSG00000004975.12	Annotated Genes	novel	2989	15	Multi-Exon			0	1	5	CCACGCCTCTGGCTCCTTTC	False	Canonical	False	False	AATAAA	-19	0	0	3	0	0	0	4.62183	0	0	0	0.749877	0
PB.6041.2	PB.6041	DVL2	chr17	7225342	7234517	link	-	3450	11	Coding	414	1245	1683	2927	7229036	7225865	novel_in_catalog	Intron retention	ENSG00000004975.12	Annotated Genes	novel	2989	15	Multi-Exon			0	0	5	CCCACGCCTCTGGCTCCTTT	False	Canonical	False	False	AATAAA	-18	0	0	0	3	0	0	0	6.17452	0	0	0	0.855793
PB.6041.3	PB.6041	DVL2	chr17	7225342	7234517	link	-	3439	14	Coding	557	1674	256	1929	7234262	7226959	novel_in_catalog	Intron retention	ENSG00000004975.12	Annotated Genes	novel	2989	15	Multi-Exon			0	0	5	CCCACGCCTCTGGCTCCTTT	False	Canonical	False	True	AATAAA	-18	0	2	1	1	0	4.26516	1.54061	2.05817	0	0.721411	0.404938	0.485462
PB.6041.4	PB.6041	DVL2	chr17	7225342	7234517	link	-	3427	14	Coding	553	1662	256	1917	7234262	7226959	novel_in_catalog	Intron retention	ENSG00000004975.12	Annotated Genes	novel	2989	15	Multi-Exon			0	0	5	CCCACGCCTCTGGCTCCTTT	False	Canonical	False	True	AATAAA	-18	1	1	1	0	2.91312	2.13258	1.54061	0	0.592523	0.495902	0.404938	0
PB.6041.5	PB.6041	DVL2	chr17	7225342	7234367	link	-	3408	15	Coding	459	1380	519	1898	7230400	7226959	novel_not_in_catalog	Intron retention	ENSG00000004975.12	Annotated Genes	novel	2989	15	Multi-Exon			-49	0	5	CCCACGCCTCTGGCTCCTTT	False	Canonical	True	True	AATAAA	-18	0	0	2	0	0	0	3.08122	0	0	0	0.61079	0
PB.6041.6	PB.6041	DVL2	chr17	7225342	7234268	link	-	3357	13	Coding	286	861	987	1847	7229381	7226959	novel_not_in_catalog	Intron retention	ENSG00000004975.12	Annotated Genes	novel	2989	15	Multi-Exon			40	0	5	CCCACGCCTCTGGCTCCTTT	False	Canonical	False	True	AATAAA	-18	0	0	0	2	0	0	0	4.11634	0	0	0	0.70896
PB.6041.7	PB.6041	DVL2	chr17	7225342	7234517	link	-	3118	14	Coding	610	1833	763	2595	7230187	7225865	novel_in_catalog	Intron retention	ENSG00000004975.12	Annotated Genes	novel	2989	15	Multi-Exon			0	0	5	CCCACGCCTCTGGCTCCTTT	False	Canonical	False	False	AATAAA	-18	0	1	0	1	0	2.13258	0	2.05817	0	0.495902	0	0.485462
PB.6041.8	PB.6041	DVL2	chr17	7225342	7234517	link	-	3055	16	Coding	523	1572	256	1827	7234262	7226930	novel_not_in_catalog	At least 1 annot. don./accept.	ENSG00000004975.12	Annotated Genes	novel	2989	15	Multi-Exon			0	0	5	CCCACGCCTCTGGCTCCTTT	False	Canonical	True	True	AATAAA	-18	4	5	3	0	11.6525	10.6629	4.62183	0	1.10218	1.06681	0.749877	0
PB.6041.9	PB.6041	DVL2	chr17	7225342	7234282	link	-	3073	15	Coding	523	1572	21	1592	7234262	7226930	novel_not_in_catalog	At least 1 annot. don./accept.	ENSG00000004975.12	Annotated Genes	novel	2989	15	Multi-Exon			26	0	5	CCCACGCCTCTGGCTCCTTT	False	Canonical	True	True	AATAAA	-18	0	0	3	0	0	0	4.62183	0	0	0	0.749877	0
PB.6041.10	PB.6041	DVL2	chr17	7225342	7234517	link	-	2989	15	Coding	736	2211	256	2466	7234262	7225865	full-splice_match	Reference match	ENSG00000004975.12	Annotated Genes	ENST00000005340.10	2989	15	Multi-Exon	0	0	0	0	5	CCCACGCCTCTGGCTCCTTT	False	Canonical	False	False	AATAAA	-18	11	35	30	9	32.0443	74.6402	46.2183	18.5235	1.5191	1.87875	1.67411	1.29056
PB.6041.11	PB.6041	DVL2	chr17	7225342	7234517	link	-	2977	15	Coding	732	2199	256	2454	7234262	7225865	novel_in_catalog	Comb. of annot. junctions	ENSG00000004975.12	Annotated Genes	novel	2989	15	Multi-Exon			0	0	5	CCCACGCCTCTGGCTCCTTT	False	Canonical	False	False	AATAAA	-18	5	10	15	6	14.5656	21.3258	23.1091	12.349	1.19217	1.34881	1.38218	1.12545
PB.6041.12	PB.6041	DVL2	chr17	7225342	7234517	link	-	2917	15	Coding	712	2139	256	2394	7234262	7225865	novel_in_catalog	Comb. of annot. junctions	ENSG00000004975.12	Annotated Genes	novel	2989	15	Multi-Exon			0	0	5	CCCACGCCTCTGGCTCCTTT	False	Canonical	False	False	AATAAA	-18	0	2	3	1	0	4.26516	4.62183	2.05817	0	0.721411	0.749877	0.485462
PB.6041.13	PB.6041	DVL2	chr17	7225342	7234282	link	-	2573	15	Coding	638	1917	134	2050	7230400	7225865	novel_not_in_catalog	At least 1 annot. don./accept.	ENSG00000004975.12	Annotated Genes	novel	2989	15	Multi-Exon			26	0	5	CCCACGCCTCTGGCTCCTTT	False	Non-canonical	True	False	AATAAA	-18	1	0	1	0	2.91312	0	1.54061	0	0.592523	0	0.404938	0
PB.6041.14	PB.6041	DVL2	chr17	7228763	7234517	link	-	1969	5	Coding	137	414	256	669	7234262	7230281	novel_in_catalog	Intron retention	ENSG00000004975.12	Annotated Genes	novel	2989	15	Multi-Exon			0	-1	65	TAAAAATAGAAAAATTAAGT	False	Canonical	False	True			0	0	0	2	0	0	0	4.11634	0	0	0	0.70896
PB.7373.1	PB.7373	UPF1	chr19	18852271	18866576	link	+	2470	19	Coding	765	2298	114	2411	18853254	18866163	incomplete-splice_match	3' fragment	ENSG00000005007.13	Annotated Genes	ENST00000262803.10	5321	24	Multi-Exon	20312	1654	-727	-1653	80	AATAAAAAATAAAAATAAAC	True	Canonical	False	True			0	0	2	0	0	0	3.08122	0	0	0	0.61079	0
PB.7373.2	PB.7373	UPF1	chr19	18856004	18861670	link	+	4995	3	Coding	98	297	79	375	18856082	18857050	incomplete-splice_match	Intron retention	ENSG00000005007.13	Annotated Genes	ENST00000599848.5	5311	24	Multi-Exon	24003	6559	1091	5990	65	AAAAAAAAATAATAACTGGG	False	Canonical	False	False			0	0	0	2	0	0	0	4.11634	0	0	0	0.70896
PB.7373.3	PB.7373	UPF1	chr19	18858140	18862835	link	+	3282	3	Coding	122	369	2235	2603	18860374	18862156	incomplete-splice_match	5' fragment	ENSG00000005007.13	Annotated Genes	ENST00000596842.5	3825	9	Multi-Exon	-1243	5394	-1243	-5394	75	AAAGGAAAAAAAAAAACACT	False	Canonical	False	False			0	0	0	2	0	0	0	4.11634	0	0	0	0.70896
PB.13329.1	PB.13329	SKAP2	chr7	26668066	26864590	link	-	2841	13	Coding	359	1080	162	1241	26864429	26670100	full-splice_match	Alternative 3'end	ENSG00000005020.13	Annotated Genes	ENST00000345317.7	3839	13	Multi-Exon	0	998	0	-998	75	AAAAAAAAAAAGAAATTTGA	True	Canonical	False	True			3	0	0	2	8.73935	0	0	4.11634	0.98853	0	0	0.70896
PB.13329.2	PB.13329	SKAP2	chr7	26668682	26864738	link	-	2373	13	Coding	359	1080	310	1389	26864429	26670100	full-splice_match	Alternative 3'5'end	ENSG00000005020.13	Annotated Genes	ENST00000345317.7	3839	13	Multi-Exon	-148	1614	-148	-1614	95	AAAAAAAAAAAAAAAAAAAC	False	Canonical	False	True			9	10	6	14	26.218	21.3258	9.24365	28.8144	1.43486	1.34881	1.01045	1.47443
PB.13329.3	PB.13329	SKAP2	chr7	26668684	26864593	link	-	1669	13	Coding	359	1080	165	1244	26864429	26670100	novel_not_in_catalog	At least 1 annot. don./accept.	ENSG00000005020.13	Annotated Genes	novel	3839	13	Multi-Exon			-3	-1616	95	AGAAAAAAAAAAAAAAAAAA	False	Canonical	True	True			0	0	0	2	0	0	0	4.11634	0	0	0	0.70896
PB.13329.4	PB.13329	SKAP2	chr7	26669096	26864760	link	-	1981	13	Coding	359	1080	332	1411	26864429	26670100	full-splice_match	Alternative 3'5'end	ENSG00000005020.13	Annotated Genes	ENST00000345317.7	3839	13	Multi-Exon	-170	2028	-170	-2028	70	AAGAAAGAAAAAATGATGAA	False	Canonical	False	True			5	5	3	13	14.5656	10.6629	4.62183	26.7562	1.19217	1.06681	0.749877	1.44336
PB.13329.5	PB.13329	SKAP2	chr7	26669404	26864590	link	-	1503	13	Coding	359	1080	162	1241	26864429	26670100	full-splice_match	Alternative 3'end	ENSG00000005020.13	Annotated Genes	ENST00000345317.7	3839	13	Multi-Exon	0	2336	0	-2336	30	ATTTGATTTGTGTGAAGAAT	False	Canonical	False	True	AAGAAA	-23	0	0	0	3	0	0	0	6.17452	0	0	0	0.855793
PB.13329.6	PB.13329	SKAP2	chr7	26861639	26864590	link	-	2952	1	Coding	31	96	253	348	26864338	26864243	novel_in_catalog	Mono-exon	ENSG00000005020.13	Annotated Genes	novel	3839	13	Mono-Exon			0	-17609	100	AAAAAAAAAAAAAAAAAAAA	False				TATAAA	-20	0	2	0	4	0	4.26516	0	8.23269	0	0.721411	0	0.965328
PB.15587.1	PB.15587	SLC25A5	chrX	119468425	119471311	link	+	1466	3	Coding	234	705	92	796	119468516	119470254	novel_in_catalog	Intron retention	ENSG00000005022.6	Annotated Genes	novel	1307	4	Multi-Exon			3	-85	40	AAAATAAATTTTGTCTGCAG	False	Canonical	False	True	AATAAA	-8	0	0	2	0	0	0	3.08122	0	0	0	0.61079	0
PB.15587.2	PB.15587	SLC25A5	chrX	119468445	119471311	link	+	2480	2	Coding	120	363	1865	2227	119470309	119471058	full-splice_match	Alternative 3'5'end	ENSG00000005022.6	Annotated Genes	ENST00000463551.1	433	2	Multi-Exon	-1817	-230	1	-85	40	AAAATAAATTTTGTCTGCAG	False	Canonical	False	False	AATAAA	-8	1	2	20	8	2.91312	4.26516	30.8122	16.4654	0.592523	0.721411	1.50259	1.24218
PB.15587.3	PB.15587	SLC25A5	chrX	119468445	119471311	link	+	1221	4	Coding	298	897	72	968	119468516	119471058	full-splice_match	Alternative 3'end	ENSG00000005022.6	Annotated Genes	ENST00000317881.9	1307	4	Multi-Exon	1	85	1	-85	40	AAAATAAATTTTGTCTGCAG	False	Canonical	False	False	AATAAA	-8	16	6	80	43	46.6099	12.7955	123.249	88.5014	1.6777	1.13974	2.09429	1.95183
PB.15587.4	PB.15587	SLC25A5	chrX	119468448	119471311	link	+	1605	3	Coding	254	765	69	833	119468516	119470539	incomplete-splice_match	Intron retention	ENSG00000005022.6	Annotated Genes	ENST00000317881.9	1307	4	Multi-Exon	4	85	4	-85	40	AAAATAAATTTTGTCTGCAG	False	Canonical	False	False	AATAAA	-8	0	1	1	0	0	2.13258	1.54061	0	0	0.495902	0.404938	0
PB.15587.5	PB.15587	SLC25A5	chrX	119468496	119471311	link	+	2204	3	Non coding							novel_in_catalog	Intron retention	ENSG00000005022.6	Annotated Genes	novel	1307	4	Multi-Exon			52	-85	40	AAAATAAATTTTGTCTGCAG	False	Canonical	False		AATAAA	-8	0	0	2	2	0	0	3.08122	4.11634	0	0	0.61079	0.70896
PB.11369.1	PB.11369	MCUB	chr4	109560219	109688565	link	+	2355	4	Coding	120	363	248	610	109682611	109684673	novel_in_catalog	Intron retention	ENSG00000005059.16	Annotated Genes	novel	2230	8	Multi-Exon			7	-154	55	AAAAAACATCTATCAATTAC	False	Canonical	False	True	ATTAAA	-18	0	2	0	0	0	4.26516	0	0	0	0.721411	0	0
PB.11369.2	PB.11369	MCUB	chr4	109560219	109690360	link	+	2763	9	Coding	336	1011	120	1130	109560338	109687592	novel_not_in_catalog	At least 1 annot. don./accept.	ENSG00000005059.16	Annotated Genes	novel	2230	8	Multi-Exon			7	1641	60	AAAAATTAAAAAGTTAGCCA	False	Non-canonical	False	True			1	0	1	0	2.91312	0	1.54061	0	0.592523	0	0.404938	0
PB.11369.3	PB.11369	MCUB	chr4	109560221	109685645	link	+	1932	6	Coding	280	843	118	960	109560338	109684673	incomplete-splice_match	Intron retention	ENSG00000005059.16	Annotated Genes	ENST00000394650.7	2230	8	Multi-Exon	-25	3074	9	-2071	65	AAATAATAAAAAATAGCATT	False	Canonical	False	False	AATAAA	-29	6	1	1	0	17.4787	2.13258	1.54061	0	1.26667	0.495902	0.404938	0
PB.11369.4	PB.11369	MCUB	chr4	109560223	109604384	link	+	1488	2	Coding	119	360	3	362	109560225	109603258	novel_not_in_catalog	At least 1 annot. don./accept.	ENSG00000005059.16	Annotated Genes	novel	453	3	Multi-Exon			11	-55962	85	AAAAAAATTTAAAAAAAAAA	False	Canonical	False	False	AATAAA	-5	1	1	0	0	2.91312	2.13258	0	0	0.592523	0.495902	0	0
PB.11369.5	PB.11369	MCUB	chr4	109560223	109687707	link	+	1241	8	Coding	336	1011	116	1126	109560338	109687592	full-splice_match	Alternative 3'end	ENSG00000005059.16	Annotated Genes	ENST00000394650.7	2230	8	Multi-Exon	-23	1012	11	-9	45	AAAACAGAAGTATTGTTTGA	False	Canonical	False	False	ATTAAA	-8	19	21	15	30	55.3492	44.7841	23.1091	61.7452	1.75089	1.66072	1.38218	1.79758
PB.11369.6	PB.11369	MCUB	chr4	109560223	109688721	link	+	2859	7	Coding	280	843	116	958	109560338	109684673	novel_in_catalog	Intron retention	ENSG00000005059.16	Annotated Genes	novel	2230	8	Multi-Exon			11	2	50	AAATACAAGTTAAATCAGCT	False	Canonical	False	True	AATAAA	-20	1	0	1	1	2.91312	0	1.54061	2.05817	0.592523	0	0.404938	0.485462
PB.11369.7	PB.11369	MCUB	chr4	109560225	109688709	link	+	2232	8	Coding	333	1002	114	1115	109560338	109687592	novel_not_in_catalog	At least 1 annot. don./accept.	ENSG00000005059.16	Annotated Genes	novel	2230	8	Multi-Exon			13	-10	70	AAAAAAGTGACAAAATACAA	False	Non-canonical	False	False	AATAAA	-8	1	1	0	0	2.91312	2.13258	0	0	0.592523	0.495902	0	0
PB.11369.8	PB.11369	MCUB	chr4	109560227	109688642	link	+	2510	9	Coding	176	531	930	1460	109682611	109687592	novel_not_in_catalog	At least 1 annot. don./accept.	ENSG00000005059.16	Annotated Genes	novel	2230	8	Multi-Exon			15	-77	35	TTATTAAGGGATGATTTAAT	False	Canonical	True	False	AATAAA	-19	1	1	0	0	2.91312	2.13258	0	0	0.592523	0.495902	0	0
PB.11369.9	PB.11369	MCUB	chr4	109560227	109688790	link	+	2320	8	Coding	336	1011	112	1122	109560338	109687592	full-splice_match	Alternative 3'end	ENSG00000005059.16	Annotated Genes	ENST00000394650.7	2230	8	Multi-Exon	-19	-71	15	71	35	TAAATTTTTATTTATCTAAT	False	Canonical	False	False	ATTAAA	-19	25	63	11	6	72.8279	134.352	16.9467	12.349	1.86822	2.13147	1.25398	1.12545
PB.11369.10	PB.11369	MCUB	chr4	109560236	109688290	link	+	1811	8	Coding	336	1011	103	1113	109560338	109687592	full-splice_match	Alternative 3'end	ENSG00000005059.16	Annotated Genes	ENST00000394650.7	2230	8	Multi-Exon	-10	429	-10	-429	35	AAAGTAACATCTGTTATTCT	False	Canonical	False	False	AAAACA	-45	0	1	1	0	0	2.13258	1.54061	0	0	0.495902	0.404938	0
PB.11369.11	PB.11369	MCUB	chr4	109560242	109687714	link	+	1153	7	Coding	248	747	285	1031	109660284	109687592	novel_in_catalog	Comb. of annot. splice sites	ENSG00000005059.16	Annotated Genes	novel	2230	8	Multi-Exon			-4	-2	25	AAGTATTGTTTGAAGTTCTC	False	Canonical	False	False	ATTAAA	-15	1	1	0	0	2.91312	2.13258	0	0	0.592523	0.495902	0	0
PB.11369.12	PB.11369	MCUB	chr4	109560246	109687707	link	+	1096	8	Coding	238	717	93	809	109560338	109685273	novel_not_in_catalog	At least 1 annot. don./accept.	ENSG00000005059.16	Annotated Genes	novel	2230	8	Multi-Exon			0	-9	45	AAAACAGAAGTATTGTTTGA	False	Canonical	True	True	ATTAAA	-8	0	0	0	2	0	0	0	4.11634	0	0	0	0.70896
PB.11369.13	PB.11369	MCUB	chr4	109560248	109688526	link	+	2035	8	Coding	336	1011	91	1101	109560338	109687592	full-splice_match	Alternative 3'end	ENSG00000005059.16	Annotated Genes	ENST00000394650.7	2230	8	Multi-Exon	2	193	2	-193	45	CATATGTAGATGAAATATTA	False	Canonical	False	False	ATTAAA	-24	0	3	0	0	0	6.39773	0	0	0	0.869099	0	0
PB.11369.14	PB.11369	MCUB	chr4	109560248	109687707	link	+	1744	6	Coding	192	579	279	857	109660284	109684673	novel_in_catalog	Intron retention	ENSG00000005059.16	Annotated Genes	novel	2230	8	Multi-Exon			2	-9	45	AAAACAGAAGTATTGTTTGA	False	Canonical	False	True	ATTAAA	-8	2	0	0	0	5.82623	0	0	0	0.834181	0	0	0
PB.11369.15	PB.11369	MCUB	chr4	109560253	109687707	link	+	5662	5	Coding	210	633	86	718	109560338	109682763	full-splice_match	Alternative 3'end	ENSG00000005059.16	Annotated Genes	ENST00000472310.5	1193	5	Multi-Exon	44	-4513	7	-9	45	AAAACAGAAGTATTGTTTGA	False	Canonical	False	False	ATTAAA	-8	0	1	0	1	0	2.13258	0	2.05817	0	0.495902	0	0.485462
PB.11369.16	PB.11369	MCUB	chr4	109560266	109687707	link	+	2140	8	Coding	120	363	891	1253	109682611	109684673	novel_not_in_catalog	Intron retention	ENSG00000005059.16	Annotated Genes	novel	2230	8	Multi-Exon			20	-9	45	AAAACAGAAGTATTGTTTGA	False	Canonical	True	True	ATTAAA	-8	3	3	1	0	8.73935	6.39773	1.54061	0	0.98853	0.869099	0.404938	0
PB.11369.17	PB.11369	MCUB	chr4	109560269	109687707	link	+	1799	7	Coding	280	843	70	912	109560338	109684673	novel_in_catalog	Intron retention	ENSG00000005059.16	Annotated Genes	novel	2230	8	Multi-Exon			23	-9	45	AAAACAGAAGTATTGTTTGA	False	Canonical	False	True	ATTAAA	-8	9	16	7	8	26.218	34.1212	10.7843	16.4654	1.43486	1.54557	1.0713	1.24218
PB.11369.18	PB.11369	MCUB	chr4	109560269	109687707	link	+	3946	6	Coding	280	843	70	912	109560338	109684673	incomplete-splice_match	Intron retention	ENSG00000005059.16	Annotated Genes	ENST00000394650.7	2230	8	Multi-Exon	23	1012	23	-9	45	AAAACAGAAGTATTGTTTGA	False	Canonical	False	False	ATTAAA	-8	3	2	3	0	8.73935	4.26516	4.62183	0	0.98853	0.721411	0.749877	0
PB.11369.19	PB.11369	MCUB	chr4	109560269	109563899	link	+	3631	1	Coding	193	582	3	584	109560271	109560852	novel_in_catalog	Mono-exon	ENSG00000005059.16	Annotated Genes	novel	1193	5	Mono-Exon			23	-96447	75	AAAAAAATAAAAGTAAAGGA	False						2	2	1	0	5.82623	4.26516	1.54061	0	0.834181	0.721411	0.404938	0
PB.11369.20	PB.11369	MCUB	chr4	109560269	109565561	link	+	5293	1	Coding	193	582	3	584	109560271	109560852	novel_in_catalog	Mono-exon	ENSG00000005059.16	Annotated Genes	novel	1193	5	Mono-Exon			23	-94785	70	AAAAAACAAGGAAAATTAAT	False						3	0	4	0	8.73935	0	6.16244	0	0.98853	0	0.855061	0
PB.11369.21	PB.11369	MCUB	chr4	109560274	109688720	link	+	2127	7	Coding	248	747	253	999	109660284	109687592	novel_in_catalog	Comb. of annot. splice sites	ENSG00000005059.16	Annotated Genes	novel	2230	8	Multi-Exon			28	1	55	AAAATACAAGTTAAATCAGC	False	Canonical	False	False	AATAAA	-19	1	2	2	0	2.91312	4.26516	3.08122	0	0.592523	0.721411	0.61079	0
PB.11369.22	PB.11369	MCUB	chr4	109560332	109688647	link	+	2072	8	Coding	336	1011	7	1017	109560338	109687592	full-splice_match	Alternative 3'5'end	ENSG00000005059.16	Annotated Genes	ENST00000394650.7	2230	8	Multi-Exon	86	72	86	-72	30	AAGGGATGATTTAATTCCTG	False	Canonical	False	False	AATAAA	-24	1	0	1	1	2.91312	0	1.54061	2.05817	0.592523	0	0.404938	0.485462
PB.13717.1	PB.13717	POLR2J	chr7	102473452	102478908	link	-	2920	2	Coding	186	561	2163	2723	102474209	102473649	novel_in_catalog	Intron retention	ENSG00000005075.15	Annotated Genes	novel	932	4	Multi-Exon			-1	-334	20	ATGTGGACTTGAGCAGCGGT	False	Canonical	False	False	AATAAA	-21	0	0	1	2	0	0	1.54061	4.11634	0	0	0.404938	0.70896
PB.13717.2	PB.13717	POLR2J	chr7	102473453	102478933	link	-	1299	3	Coding	159	480	74	553	102478860	102474199	novel_in_catalog	Intron retention	ENSG00000005075.15	Annotated Genes	novel	932	4	Multi-Exon			-26	-335	20	GATGTGGACTTGAGCAGCGG	False	Canonical	False	False	AATAAA	-20	0	0	1	1	0	0	1.54061	2.05817	0	0	0.404938	0.485462
PB.6025.1	PB.6025	DHX33	chr17	5441913	5469021	link	-	4578	12	Coding	707	2124	163	2286	5468859	5444205	full-splice_match	Alternative 3'end	ENSG00000005100.13	Annotated Genes	ENST00000225296.8	5535	12	Multi-Exon	-39	996	-39	-996	85	AAAAAAAAAGAAAGAAAGAA	False	Canonical	False	False			1	1	3	1	2.91312	2.13258	4.62183	2.05817	0.592523	0.495902	0.749877	0.485462
PB.6025.2	PB.6025	DHX33	chr17	5442276	5468962	link	-	3995	11	Coding	534	1605	462	2066	5462477	5444205	full-splice_match	Alternative 3'5'end	ENSG00000005100.13	Annotated Genes	ENST00000572490.1	2564	11	Multi-Exon	-214	-1217	20	1213	100	AAAAAAAAAAAAAAAAAAAA	False	Canonical	False	False	AAGAAA	-34	0	0	5	2	0	0	7.70304	4.11634	0	0	0.939671	0.70896
PB.6025.3	PB.6025	DHX33	chr17	5442277	5468990	link	-	4183	12	Coding	707	2124	132	2255	5468859	5444205	full-splice_match	Alternative 3'end	ENSG00000005100.13	Annotated Genes	ENST00000225296.8	5535	12	Multi-Exon	-8	1360	-8	1212	95	TAAAAAAAAAAAAAAAAAAA	False	Canonical	False	False	AAGAAA	-33	0	0	13	1	0	0	20.0279	2.05817	0	0	1.3228	0.485462
PB.6025.4	PB.6025	DHX33	chr17	5442277	5453927	link	-	2852	6	Coding	279	840	85	924	5453843	5444205	incomplete-splice_match	3' fragment	ENSG00000005100.13	Annotated Genes	ENST00000575153.5	2416	9	Multi-Exon	7436	-1212	7436	1212	95	TAAAAAAAAAAAAAAAAAAA	False	Canonical	False	False	AAGAAA	-33	0	0	0	2	0	0	0	4.11634	0	0	0	0.70896
PB.6384.1	PB.6384	MEOX1	chr17	43640412	43661354	link	-	2083	3	Coding	139	420	166	585	43661189	43641910	full-splice_match	Alterantive 5'end	ENSG00000005102.14	Annotated Genes	ENST00000318579.9	2674	3	Multi-Exon	568	23	209	-23	70	AAATAAAATCAATAAAAAGC	False	Canonical	False	False	AAGAAA	-11	8	2	3	0	23.3049	4.26516	4.62183	0	1.38569	0.721411	0.749877	0
PB.6258.1	PB.6258	LIG3	chr17	34980498	35004804	link	+	3741	20	Coding	455	1368	2076	3443	34996115	35004506	novel_not_in_catalog	At least 1 annot. don./accept.	ENSG00000005156.12	Annotated Genes	novel	8382	20	Multi-Exon			-14	0	10	ATCTTTGTCCTTTCCCCACC	False	Canonical	False	False	AATAAA	-14	0	0	1	2	0	0	1.54061	4.11634	0	0	0.404938	0.70896
PB.6258.2	PB.6258	LIG3	chr17	34980512	35009586	link	+	8225	20	Coding	1009	3030	116	3145	34983006	35004506	full-splice_match	Alternative 3'end	ENSG00000005156.12	Annotated Genes	ENST00000378526.9	8382	20	Multi-Exon	0	157	0	-157	75	AAAAAAAAAAAAAATCAGGG	False	Canonical	False	False	AATAAA	-9	1	1	8	1	2.91312	2.13258	12.3249	2.05817	0.592523	0.495902	1.12466	0.485462
PB.6258.3	PB.6258	LIG3	chr17	34980512	35004959	link	+	3598	20	Coding	1009	3030	116	3145	34983006	35004506	full-splice_match	Alternative 3'end	ENSG00000005156.12	Annotated Genes	ENST00000378526.9	8382	20	Multi-Exon	0	4784	0	155	15	TGCCCTCGGAAATGCTTCTG	False	Canonical	False	False	TTTAAA	-17	1	0	3	0	2.91312	0	4.62183	0	0.592523	0	0.749877	0
PB.6258.4	PB.6258	LIG3	chr17	34980512	35005058	link	+	3548	19	Coding	674	2025	64	2088	34980575	34999315	novel_in_catalog	Comb. of annot. splice sites	ENSG00000005156.12	Annotated Genes	novel	8382	20	Multi-Exon			0	254	5	ACTTTCTTCTCTGTGTTCTC	False	Canonical	False	True	AAGAAA	-18	0	0	0	2	0	0	0	4.11634	0	0	0	0.70896
PB.6258.5	PB.6258	LIG3	chr17	34980512	35004804	link	+	3418	20	Coding	1018	3057	64	3120	34980575	35004506	novel_in_catalog	Comb. of annot. junctions	ENSG00000005156.12	Annotated Genes	novel	8382	20	Multi-Exon			0	0	10	ATCTTTGTCCTTTCCCCACC	False	Canonical	False	False	AATAAA	-14	0	3	0	0	0	6.39773	0	0	0	0.869099	0	0
PB.6258.6	PB.6258	LIG3	chr17	34980512	35004803	link	+	3362	19	Coding	584	1755	116	1870	34983006	34997749	novel_in_catalog	Comb. of annot. splice sites	ENSG00000005156.12	Annotated Genes	novel	8382	20	Multi-Exon			0	-1	10	TATCTTTGTCCTTTCCCCAC	False	Canonical	False	True	AATAAA	-13	0	2	0	0	0	4.26516	0	0	0	0.721411	0	0
PB.6258.7	PB.6258	LIG3	chr17	34980512	35003137	link	+	3054	20	Coding	949	2850	116	2965	34983006	35003048	full-splice_match	Reference match	ENSG00000005156.12	Annotated Genes	ENST00000262327.9	3055	20	Multi-Exon	-34	35	0	-35	20	TGGGTGTGGGAATGCAGCAT	False	Canonical	False	False	ATTAAA	-16	0	0	3	0	0	0	4.62183	0	0	0	0.749877	0
PB.6258.8	PB.6258	LIG3	chr17	34980517	35005064	link	+	3698	20	Coding	1009	3030	111	3140	34983006	35004506	full-splice_match	Alternative 3'end	ENSG00000005156.12	Annotated Genes	ENST00000378526.9	8382	20	Multi-Exon	5	4679	5	260	10	TTCTCTGTGTTCTCCTATTA	False	Canonical	False	False	AAGAAA	-24	4	7	17	0	11.6525	14.928	26.1904	0	1.10218	1.20216	1.43441	0
PB.6258.9	PB.6258	LIG3	chr17	34980517	35004803	link	+	3437	20	Coding	1009	3030	111	3140	34983006	35004506	full-splice_match	Alternative 3'end	ENSG00000005156.12	Annotated Genes	ENST00000378526.9	8382	20	Multi-Exon	5	4940	5	-1	10	TATCTTTGTCCTTTCCCCAC	False	Canonical	False	False	AATAAA	-13	6	11	10	8	17.4787	23.4584	15.4061	16.4654	1.26667	1.38843	1.21501	1.24218
PB.6258.10	PB.6258	LIG3	chr17	34980517	35009239	link	+	7873	20	Coding	1009	3030	111	3140	34983006	35004506	full-splice_match	Alternative 3'end	ENSG00000005156.12	Annotated Genes	ENST00000378526.9	8382	20	Multi-Exon	5	504	5	-504	40	AATTCACATCCAAGAGATTT	False	Canonical	False	False	AATAAA	-17	0	0	2	0	0	0	3.08122	0	0	0	0.61079	0
PB.6258.11	PB.6258	LIG3	chr17	34980524	35004173	link	+	4078	20	Coding	949	2850	104	2953	34983006	35003048	full-splice_match	Alternative 3'end	ENSG00000005156.12	Annotated Genes	ENST00000262327.9	3055	20	Multi-Exon	-22	-1001	12	-199	20	AACTCTAGGCTCCCTCATTC	False	Canonical	False	False	AGTAAA	-19	0	0	4	0	0	0	6.16244	0	0	0	0.855061	0
PB.6258.12	PB.6258	LIG3	chr17	34980538	35004803	link	+	3186	20	Coding	922	2769	121	2889	34983267	35004506	novel_in_catalog	Comb. of annot. junctions	ENSG00000005156.12	Annotated Genes	novel	8382	20	Multi-Exon			-8	-1	10	TATCTTTGTCCTTTCCCCAC	False	Canonical	False	False	AATAAA	-13	0	0	2	0	0	0	3.08122	0	0	0	0.61079	0
PB.6258.13	PB.6258	LIG3	chr17	34980539	35005064	link	+	3446	20	Coding	922	2769	120	2888	34983267	35004506	novel_in_catalog	Comb. of annot. junctions	ENSG00000005156.12	Annotated Genes	novel	8382	20	Multi-Exon			-7	260	10	TTCTCTGTGTTCTCCTATTA	False	Canonical	False	False	AAGAAA	-24	0	2	0	2	0	4.26516	0	4.11634	0	0.721411	0	0.70896
PB.6258.14	PB.6258	LIG3	chr17	34983403	35004804	link	+	2931	19	Coding	876	2631	3	2633	34983405	35004506	incomplete-splice_match	3' fragment	ENSG00000005156.12	Annotated Genes	ENST00000378526.9	8382	20	Multi-Exon	2891	4939	-49	0	10	ATCTTTGTCCTTTCCCCACC	False	Canonical	False	False	AATAAA	-14	0	1	1	0	0	2.13258	1.54061	0	0	0.495902	0.404938	0
PB.6258.15	PB.6258	LIG3	chr17	35007530	35009585	link	+	2056	1	Coding	20	63	315	377	35007844	35007906	incomplete-splice_match	Mono-exon	ENSG00000005156.12	Annotated Genes	ENST00000378526.9	8382	20	Mono-Exon	27018	158	4696	-158	75	CAAAAAAAAAAAAAATCAGG	False				AATAAA	-8	0	0	2	0	0	0	3.08122	0	0	0	0.61079	0
PB.3328.1	PB.3328	RPAP3	chr12	47660633	47663103	link	-	2471	1	Non coding							genic	Mono-exon	ENSG00000005175.10	Annotated Genes	novel			Mono-Exon			1740	616	35	AATGAAACTTGTTTGATTCA	False				ATTAAA	-12	0	2	0	0	0	4.26516	0	0	0	0.721411	0	0
PB.3328.2	PB.3328	RPAP3	chr12	47660633	47706006	link	-	4931	17	Coding	665	1998	62	2059	47702840	47663505	full-splice_match	Alternative 3'end	ENSG00000005175.10	Annotated Genes	ENST00000005386.8	4339	17	Multi-Exon	24	-616	-7	616	35	AATGAAACTTGTTTGATTCA	False	Canonical	False	False	ATTAAA	-12	8	6	22	1	23.3049	12.7955	33.8934	2.05817	1.38569	1.13974	1.54274	0.485462
PB.3328.3	PB.3328	RPAP3	chr12	47660633	47706008	link	-	4831	16	Coding	631	1896	64	1959	47702840	47663505	full-splice_match	Alternative 3'end	ENSG00000005175.10	Annotated Genes	ENST00000380650.4	2149	16	Multi-Exon	-22	-2660	-9	616	35	AATGAAACTTGTTTGATTCA	False	Canonical	False	False	ATTAAA	-12	0	0	2	0	0	0	3.08122	0	0	0	0.61079	0
PB.3328.4	PB.3328	RPAP3	chr12	47660633	47705996	link	-	4762	16	Coding	506	1521	370	1890	47696343	47663505	full-splice_match	Alternative 3'end	ENSG00000005175.10	Annotated Genes	ENST00000432584.7	2133	16	Multi-Exon	30	-2659	3	616	35	AATGAAACTTGTTTGATTCA	False	Canonical	False	False	ATTAAA	-12	1	0	1	0	2.91312	0	1.54061	0	0.592523	0	0.404938	0
PB.3328.5	PB.3328	RPAP3	chr12	47661933	47701493	link	-	3306	15	Coding	506	1521	214	1734	47696343	47663505	incomplete-splice_match	3' fragment	ENSG00000005175.10	Annotated Genes	ENST00000005386.8	4339	17	Multi-Exon	4537	684	1323	-684	25	ACCCAGTTTGATATTTTATT	False	Canonical	False	False	AATAAA	-25	1	1	0	0	2.91312	2.13258	0	0	0.592523	0.495902	0	0
PB.3328.6	PB.3328	RPAP3	chr12	47661934	47706030	link	-	3495	16	Coding	506	1521	404	1924	47696343	47663505	full-splice_match	Alternative 3'end	ENSG00000005175.10	Annotated Genes	ENST00000432584.7	2133	16	Multi-Exon	-4	-1358	0	-685	25	TACCCAGTTTGATATTTTAT	False	Canonical	False	False	AATAAA	-24	0	0	2	0	0	0	3.08122	0	0	0	0.61079	0
PB.3328.7	PB.3328	RPAP3	chr12	47661938	47679532	link	-	2318	6	Coding	140	423	329	751	47669053	47663505	incomplete-splice_match	3' fragment	ENSG00000005175.10	Annotated Genes	ENST00000005386.8	4339	17	Multi-Exon	26498	689	-14689	-689	30	AAGCTACCCAGTTTGATATT	False	Canonical	False	False	AATAAA	-20	0	2	0	0	0	4.26516	0	0	0	0.721411	0	0
PB.3328.8	PB.3328	RPAP3	chr12	47661939	47706018	link	-	3637	17	Coding	665	1998	74	2071	47702840	47663505	full-splice_match	Alternative 3'end	ENSG00000005175.10	Annotated Genes	ENST00000005386.8	4339	17	Multi-Exon	12	690	8	-690	30	TAAGCTACCCAGTTTGATAT	False	Canonical	False	False	AATAAA	-19	7	11	21	4	20.3918	23.4584	32.3528	8.23269	1.33025	1.38843	1.52313	0.965328
PB.3328.9	PB.3328	RPAP3	chr12	47661939	47706021	link	-	3538	16	Coding	631	1896	77	1972	47702840	47663505	full-splice_match	Alternative 3'end	ENSG00000005175.10	Annotated Genes	ENST00000380650.4	2149	16	Multi-Exon	-35	-1354	5	-690	30	TAAGCTACCCAGTTTGATAT	False	Canonical	False	False	AATAAA	-19	2	1	8	5	5.82623	2.13258	12.3249	10.2909	0.834181	0.495902	1.12466	1.05273
PB.3328.10	PB.3328	RPAP3	chr12	47662253	47706018	link	-	3323	17	Coding	665	1998	74	2071	47702840	47663505	full-splice_match	Alternative 3'end	ENSG00000005175.10	Annotated Genes	ENST00000005386.8	4339	17	Multi-Exon	12	1004	8	-1004	20	AGCTTTTTATCTGCTATGAT	False	Canonical	False	False	TATAAA	-16	1	2	11	5	2.91312	4.26516	16.9467	10.2909	0.592523	0.721411	1.25398	1.05273
PB.3328.11	PB.3328	RPAP3	chr12	47663315	47706009	link	-	2252	17	Coding	665	1998	65	2062	47702840	47663505	full-splice_match	Alternative 3'end	ENSG00000005175.10	Annotated Genes	ENST00000005386.8	4339	17	Multi-Exon	21	2066	-10	-22	75	AAAATAAAAATATAAACAAT	False	Canonical	False	False			43	43	153	31	125.264	91.7009	235.713	63.8033	2.10128	1.96708	2.37422	1.8116
PB.3328.12	PB.3328	RPAP3	chr12	47663315	47706030	link	-	2293	17	Coding	342	1029	1075	2103	47686802	47663505	novel_not_in_catalog	At least 1 annot. don./accept.	ENSG00000005175.10	Annotated Genes	novel	4339	17	Multi-Exon			0	-22	75	AAAATAAAAATATAAACAAT	False	Canonical	False	False			0	2	2	0	0	4.26516	3.08122	0	0	0.721411	0.61079	0
PB.3328.13	PB.3328	RPAP3	chr12	47663315	47706015	link	-	2156	16	Coding	631	1896	71	1966	47702840	47663505	full-splice_match	Reference match	ENSG00000005175.10	Annotated Genes	ENST00000380650.4	2149	16	Multi-Exon	-29	22	11	-22	75	AAAATAAAAATATAAACAAT	False	Canonical	False	False			1	3	24	6	2.91312	6.39773	36.9746	12.349	0.592523	0.869099	1.57949	1.12545
PB.3328.14	PB.3328	RPAP3	chr12	47663315	47706009	link	-	2093	16	Coding	506	1521	383	1903	47696343	47663505	full-splice_match	Reference match	ENSG00000005175.10	Annotated Genes	ENST00000432584.7	2133	16	Multi-Exon	17	23	-10	-22	75	AAAATAAAAATATAAACAAT	False	Canonical	False	False			0	0	2	0	0	0	3.08122	0	0	0	0.61079	0
PB.3328.15	PB.3328	RPAP3	chr12	47665647	47706021	link	-	3321	16	Coding	660	1983	77	2059	47702840	47666909	incomplete-splice_match	5' fragment	ENSG00000005175.10	Annotated Genes	ENST00000005386.8	4339	17	Multi-Exon	9	4398	5	-2354	80	AAATAAAAATAAAAAAATAT	False	Canonical	False	False	AATAAA	-6	0	0	3	0	0	0	4.62183	0	0	0	0.749877	0
PB.3328.16	PB.3328	RPAP3	chr12	47667002	47706028	link	-	1973	16	Coding	630	1890	84	1973	47702840	47667002	incomplete-splice_match	5' fragment	ENSG00000005175.10	Annotated Genes	ENST00000005386.8	4339	17	Multi-Exon	2	5753	-2	-3709	60	ATGTCAGAAACAGAGAAAAA	False	Canonical	False	False	AAAAAG	-23	1	0	2	0	2.91312	0	3.08122	0	0.592523	0	0.61079	0
PB.3328.17	PB.3328	RPAP3	chr12	47667753	47706020	link	-	1887	15	Coding	604	1812	76	1887	47702840	47667753	incomplete-splice_match	5' fragment	ENSG00000005175.10	Annotated Genes	ENST00000005386.8	4339	17	Multi-Exon	10	6504	6	-4460	25	TAAGTCAAGTTTTTTTTAGT	False	Canonical	False	False			0	0	1	1	0	0	1.54061	2.05817	0	0	0.404938	0.485462
PB.3328.18	PB.3328	RPAP3	chr12	47670152	47706026	link	-	1562	13	Coding	493	1479	82	1560	47702840	47670154	incomplete-splice_match	5' fragment	ENSG00000005175.10	Annotated Genes	ENST00000005386.8	4339	17	Multi-Exon	4	8903	0	-6859	60	AAAAGTATTGAAAATAGAAG	False	Canonical	False	False			0	1	3	1	0	2.13258	4.62183	2.05817	0	0.495902	0.749877	0.485462
PB.3328.19	PB.3328	RPAP3	chr12	47692019	47706026	link	-	4883	5	Coding	182	549	82	630	47702840	47696272	incomplete-splice_match	5' fragment	ENSG00000005175.10	Annotated Genes	ENST00000380650.4	2149	16	Multi-Exon	-40	28726	0	3923	45	AAAAAAAGATTTGTGGGAGG	False	Canonical	False	False			0	0	2	0	0	0	3.08122	0	0	0	0.61079	0
PB.3328.20	PB.3328	RPAP3	chr12	47700012	47706026	link	-	1827	3	Coding	100	303	82	384	47702840	47701455	full-splice_match	Alternative 3'end	ENSG00000005175.10	Annotated Genes	ENST00000551293.1	621	3	Multi-Exon	-27	-1179	0	3	100	AAAAAAAAAAAAAAAAAAAA	False	Canonical	False	False			1	0	2	0	2.91312	0	3.08122	0	0.592523	0	0.61079	0
PB.3328.21	PB.3328	RPAP3	chr12	47700012	47705996	link	-	4794	3	Coding	100	303	3049	3351	47702840	47701455	novel_not_in_catalog	Intron retention	ENSG00000005175.10	Annotated Genes	novel	621	3	Multi-Exon			3	3	100	AAAAAAAAAAAAAAAAAAAA	False	Non-canonical	False	False			1	0	1	0	2.91312	0	1.54061	0	0.592523	0	0.404938	0
PB.3328.22	PB.3328	RPAP3	chr12	47700012	47706015	link	-	5427	2	Non coding							novel_not_in_catalog	Intron retention	ENSG00000005175.10	Annotated Genes	novel	621	3	Multi-Exon			11	3	100	AAAAAAAAAAAAAAAAAAAA	False	Non-canonical	False				0	0	2	0	0	0	3.08122	0	0	0	0.61079	0
PB.5479.1	PB.5479	ACSM3	chr16	20674500	20677217	link	+	2718	1	Non coding							genic	Mono-exon	ENSG00000005187.12	Annotated Genes	novel			Mono-Exon			-10	-4959	85	AAAGAAATTAAAAAAAAAAA	False				AAGAAA	-40	0	0	0	2	0	0	0	4.11634	0	0	0	0.70896
PB.5482.1	PB.5482	ACSM3	chr16	20764004	20797575	link	+	2537	14	Coding	578	1737	198	1934	20770059	20796972	full-splice_match	Reference match	ENSG00000005187.12	Annotated Genes	ENST00000289416.10	2533	14	Multi-Exon	-10	6	-10	-6	35	AAAAGATTACACTTGTGGTT	False	Canonical	False	False	AATAAA	-11	0	0	4	0	0	0	6.16244	0	0	0	0.855061	0
PB.5482.2	PB.5482	ACSM3	chr16	20764021	20797156	link	+	2101	14	Coding	578	1737	181	1917	20770059	20796972	full-splice_match	Alternative 3'end	ENSG00000005187.12	Annotated Genes	ENST00000289416.10	2533	14	Multi-Exon	7	425	7	0	25	ACATTAGTGTCAATGTTCCT	False	Canonical	False	False	AATAAA	-20	1	2	0	0	2.91312	4.26516	0	0	0.592523	0.721411	0	0
PB.5482.3	PB.5482	ACSM3	chr16	20764021	20796929	link	+	1874	14	Coding	564	1692	181	1872	20770059	20796927	full-splice_match	Alternative 3'end	ENSG00000005187.12	Annotated Genes	ENST00000289416.10	2533	14	Multi-Exon	7	652	7	0	60	AAAAAGAAATGAACTGAGGA	False	Canonical	False	False			1	3	2	0	2.91312	6.39773	3.08122	0	0.592523	0.869099	0.61079	0
PB.5482.4	PB.5482	ACSM3	chr16	20764021	20797575	link	+	2631	15	Coding	615	1848	181	2028	20770059	20796972	novel_in_catalog	Comb. of annot. junctions	ENSG00000005187.12	Annotated Genes	novel	2533	14	Multi-Exon			7	-6	35	AAAAGATTACACTTGTGGTT	False	Canonical	False	False	AATAAA	-11	1	0	1	0	2.91312	0	1.54061	0	0.592523	0	0.404938	0
PB.5705.1	PB.5705	CIAPIN1	chr16	57428188	57447377	link	-	1761	8	Coding	108	327	453	779	57432504	57429170	novel_in_catalog	Comb. of annot. junctions	ENSG00000005194.15	Annotated Genes	novel	2016	9	Multi-Exon			0	-1	25	ATCTGTCCTTGAAACTTGAT	False	Canonical	False	False	AATAAA	-14	0	2	0	0	0	4.26516	0	0	0	0.721411	0	0
PB.5705.2	PB.5705	CIAPIN1	chr16	57428189	57447386	link	-	2020	9	Coding	312	939	101	1039	57440928	57429170	full-splice_match	Reference match	ENSG00000005194.15	Annotated Genes	ENST00000394391.9	2021	9	Multi-Exon	-1	2	-1	-2	25	TATCTGTCCTTGAAACTTGA	False	Canonical	False	False	AATAAA	-13	11	18	22	12	32.0443	38.3864	33.8934	24.6981	1.5191	1.59535	1.54274	1.4099
PB.5705.3	PB.5705	CIAPIN1	chr16	57428189	57447386	link	-	1981	9	Coding	299	900	101	1000	57440928	57429170	full-splice_match	Reference match	ENSG00000005194.15	Annotated Genes	ENST00000567518.5	2016	9	Multi-Exon	33	2	-1	-2	25	TATCTGTCCTTGAAACTTGA	False	Canonical	False	False	AATAAA	-13	2	2	3	0	5.82623	4.26516	4.62183	0	0.834181	0.721411	0.749877	0
PB.5705.4	PB.5705	CIAPIN1	chr16	57428189	57447386	link	-	1904	8	Coding	266	801	101	901	57440928	57429192	full-splice_match	Alternative 3'end	ENSG00000005194.15	Annotated Genes	ENST00000569370.5	1559	8	Multi-Exon	20	-365	-1	-2	25	TATCTGTCCTTGAAACTTGA	False	Canonical	False	False	AATAAA	-13	1	2	2	3	2.91312	4.26516	3.08122	6.17452	0.592523	0.721411	0.61079	0.855793
PB.5705.5	PB.5705	CIAPIN1	chr16	57428189	57447392	link	-	3509	8	Coding	203	612	107	718	57440928	57433988	novel_in_catalog	Intron retention	ENSG00000005194.15	Annotated Genes	novel	2021	9	Multi-Exon			-7	-2	25	TATCTGTCCTTGAAACTTGA	False	Canonical	False	True	AATAAA	-13	0	4	1	0	0	8.53031	1.54061	0	0	0.979107	0.404938	0
PB.5705.6	PB.5705	CIAPIN1	chr16	57428549	57447388	link	-	3145	8	Coding	203	612	103	714	57440928	57433988	novel_in_catalog	Intron retention	ENSG00000005194.15	Annotated Genes	novel	2021	9	Multi-Exon			-3	5	20	ATCTTGAGATTCTGCATGTC	False	Canonical	False	True	ATTAAA	-21	0	2	0	0	0	4.26516	0	0	0	0.721411	0	0
PB.5705.7	PB.5705	CIAPIN1	chr16	57428551	57447371	link	-	3674	7	Coding	228	687	86	772	57440928	57432430	novel_in_catalog	Intron retention	ENSG00000005194.15	Annotated Genes	novel	1559	8	Multi-Exon			-3	3	25	ATATCTTGAGATTCTGCATG	False	Canonical	False	True	ATTAAA	-19	0	1	1	0	0	2.13258	1.54061	0	0	0.495902	0.404938	0
PB.5705.8	PB.5705	CIAPIN1	chr16	57428552	57447386	link	-	1657	9	Coding	312	939	101	1039	57440928	57429170	full-splice_match	Alternative 3'end	ENSG00000005194.15	Annotated Genes	ENST00000394391.9	2021	9	Multi-Exon	-1	365	-1	2	25	CATATCTTGAGATTCTGCAT	False	Canonical	False	False	ATTAAA	-18	6	12	6	6	17.4787	25.5909	9.24365	12.349	1.26667	1.42473	1.01045	1.12545
PB.5705.9	PB.5705	CIAPIN1	chr16	57428553	57447383	link	-	1614	9	Coding	299	900	98	997	57440928	57429170	full-splice_match	Alternative 3'end	ENSG00000005194.15	Annotated Genes	ENST00000567518.5	2016	9	Multi-Exon	36	366	2	1	30	ACATATCTTGAGATTCTGCA	False	Canonical	False	False	ATTAAA	-17	1	2	2	1	2.91312	4.26516	3.08122	2.05817	0.592523	0.721411	0.61079	0.485462
PB.7074.1	PB.7074	SPPL2B	chr19	2328635	2342488	link	+	3850	8	Coding	172	519	1862	2380	2338824	2341018	novel_in_catalog	Intron retention	ENSG00000005206.17	Annotated Genes	novel	2459	8	Multi-Exon			20	-15	65	AAAAATACAAAAAAATTTGC	False	Canonical	False	False			0	0	2	0	0	0	3.08122	0	0	0	0.61079	0
PB.7074.2	PB.7074	SPPL2B	chr19	2328667	2353928	link	+	4737	14	Coding	319	960	44	1003	2328710	2341018	novel_in_catalog	Intron retention	ENSG00000005206.17	Annotated Genes	novel	3691	15	Multi-Exon			-6	-5	20	TAGAAGTCCTGCTGGTGCCA	False	Canonical	False	True	AATAAA	-14	1	0	4	1	2.91312	0	6.16244	2.05817	0.592523	0	0.855061	0.485462
PB.7074.3	PB.7074	SPPL2B	chr19	2328670	2342488	link	+	3596	7	Coding	172	519	1608	2126	2338824	2341018	novel_in_catalog	Intron retention	ENSG00000005206.17	Annotated Genes	novel	2459	8	Multi-Exon			-3	-15	65	AAAAATACAAAAAAATTTGC	False	Canonical	False	False			2	1	4	1	5.82623	2.13258	6.16244	2.05817	0.834181	0.495902	0.855061	0.485462
PB.7074.4	PB.7074	SPPL2B	chr19	2328670	2341930	link	+	3038	7	Coding	172	519	1608	2126	2338824	2341018	novel_in_catalog	Intron retention	ENSG00000005206.17	Annotated Genes	novel	2459	8	Multi-Exon			-3	-26	65	AAGAAATAATATAAAATCAG	False	Canonical	False	False			1	0	3	0	2.91312	0	4.62183	0	0.592523	0	0.749877	0
PB.7074.5	PB.7074	SPPL2B	chr19	2328671	2341930	link	+	1911	8	Coding	319	960	40	999	2328710	2341018	full-splice_match	Alternative 3'end	ENSG00000005206.17	Annotated Genes	ENST00000618220.4	2459	8	Multi-Exon	-25	573	-2	-26	65	AAGAAATAATATAAAATCAG	False	Canonical	False	False			1	0	0	1	2.91312	0	0	2.05817	0.592523	0	0	0.485462
PB.7074.6	PB.7074	SPPL2B	chr19	2328671	2342488	link	+	4210	6	Coding	117	354	2387	2740	2339831	2341018	novel_in_catalog	Intron retention	ENSG00000005206.17	Annotated Genes	novel	2459	8	Multi-Exon			-2	-15	65	AAAAATACAAAAAAATTTGC	False	Canonical	False	False			0	0	4	0	0	0	6.16244	0	0	0	0.855061	0
PB.7074.7	PB.7074	SPPL2B	chr19	2328684	2342488	link	+	2456	8	Coding	319	960	27	986	2328710	2341018	full-splice_match	Reference match	ENSG00000005206.17	Annotated Genes	ENST00000618220.4	2459	8	Multi-Exon	-12	15	0	-15	65	AAAAATACAAAAAAATTTGC	False	Canonical	False	False			3	4	7	1	8.73935	8.53031	10.7843	2.05817	0.98853	0.979107	1.0713	0.485462
PB.7074.8	PB.7074	SPPL2B	chr19	2328684	2354801	link	+	4523	14	Coding	445	1338	1594	2931	2338824	2353209	novel_in_catalog	Intron retention	ENSG00000005206.17	Annotated Genes	novel	3691	15	Multi-Exon			0	-294	10	ATATGGCCCGGCCTCTGCCT	False	Canonical	False	False	ATTAAA	-16	1	0	1	0	2.91312	0	1.54061	0	0.592523	0	0.404938	0
PB.7074.9	PB.7074	SPPL2B	chr19	2328684	2342488	link	+	3548	7	Coding	396	1191	1594	2784	2338824	2341724	novel_in_catalog	Intron retention	ENSG00000005206.17	Annotated Genes	novel	1559	9	Multi-Exon			0	-15	65	AAAAATACAAAAAAATTTGC	False	Canonical	False	False			1	0	1	0	2.91312	0	1.54061	0	0.592523	0	0.404938	0
PB.7074.10	PB.7074	SPPL2B	chr19	2328684	2353928	link	+	2524	15	Coding	592	1779	27	1805	2328710	2353209	full-splice_match	Alternative 3'end	ENSG00000005206.17	Annotated Genes	ENST00000613503.5	3691	15	Multi-Exon	0	1167	0	-5	20	TAGAAGTCCTGCTGGTGCCA	False	Canonical	False	False	AATAAA	-14	3	8	3	2	8.73935	17.0606	4.62183	4.11634	0.98853	1.25673	0.749877	0.70896
PB.7074.11	PB.7074	SPPL2B	chr19	2328691	2353928	link	+	4593	13	Coding	279	840	20	859	2328710	2341018	novel_in_catalog	Intron retention	ENSG00000005206.17	Annotated Genes	novel	3691	15	Multi-Exon			-2	-5	20	TAGAAGTCCTGCTGGTGCCA	False	Canonical	False	True	AATAAA	-14	0	0	0	2	0	0	0	4.11634	0	0	0	0.70896
PB.7074.12	PB.7074	SPPL2B	chr19	2328691	2353928	link	+	3643	14	Coding	445	1338	1587	2924	2338824	2353209	novel_in_catalog	Intron retention	ENSG00000005206.17	Annotated Genes	novel	3691	15	Multi-Exon			-2	-5	20	TAGAAGTCCTGCTGGTGCCA	False	Canonical	False	False	AATAAA	-14	2	0	4	2	5.82623	0	6.16244	4.11634	0.834181	0	0.855061	0.70896
PB.7074.13	PB.7074	SPPL2B	chr19	2328691	2354799	link	+	3388	15	Coding	592	1779	20	1798	2328710	2353209	full-splice_match	Alternative 3'end	ENSG00000005206.17	Annotated Genes	ENST00000613503.5	3691	15	Multi-Exon	7	296	-2	-296	15	ACATATGGCCCGGCCTCTGC	False	Canonical	False	False	ATTAAA	-14	5	9	2	0	14.5656	19.1932	3.08122	0	1.19217	1.30521	0.61079	0
PB.7074.14	PB.7074	SPPL2B	chr19	2328693	2342488	link	+	3062	7	Coding	200	603	18	620	2328710	2339212	novel_in_catalog	Intron retention	ENSG00000005206.17	Annotated Genes	novel	2583	15	Multi-Exon			0	-15	65	AAAAATACAAAAAAATTTGC	False	Canonical	False	True			1	1	0	0	2.91312	2.13258	0	0	0.592523	0.495902	0	0
PB.7074.15	PB.7074	SPPL2B	chr19	2328700	2342488	link	+	2406	8	Coding	543	1632	11	1642	2328710	2341724	novel_in_catalog	Comb. of annot. junctions	ENSG00000005206.17	Annotated Genes	novel	2459	8	Multi-Exon			4	-15	65	AAAAATACAAAAAAATTTGC	False	Canonical	False	False			2	0	0	0	5.82623	0	0	0	0.834181	0	0	0
PB.7074.16	PB.7074	SPPL2B	chr19	2339132	2353931	link	+	1979	11	Coding	418	1257	1	1257	2339132	2353209	incomplete-splice_match	3' fragment	ENSG00000005206.17	Annotated Genes	ENST00000613503.5	3691	15	Multi-Exon	10448	1164	-26	-2	15	AAGTCCTGCTGGTGCCACCT	False	Canonical	False	False	AATAAA	-17	0	0	0	2	0	0	0	4.11634	0	0	0	0.70896
PB.7074.17	PB.7074	SPPL2B	chr19	2352945	2354801	link	+	1857	1	Coding	116	351	307	657	2353251	2353601	novel_in_catalog	Mono-exon	ENSG00000005206.17	Annotated Genes	novel	3691	15	Mono-Exon			10223	-294	10	ATATGGCCCGGCCTCTGCCT	False				ATTAAA	-16	0	0	0	2	0	0	0	4.11634	0	0	0	0.70896
PB.14704.1	PB.14704	FAM214B	chr9	35104120	35116367	link	-	3043	9	Coding	538	1617	326	1942	35108274	35105221	full-splice_match	Reference match	ENSG00000005238.20	Annotated Genes	ENST00000605244.5	3016	9	Multi-Exon	-26	-1	-26	1	15	TAAGCTCTACTTTTGTTGTT	True	Canonical	False	False	AATAAA	-22	0	1	0	2	0	2.13258	0	4.11634	0	0.495902	0	0.70896
PB.14704.2	PB.14704	FAM214B	chr9	35104123	35115878	link	-	3225	8	Coding	433	1302	428	1729	35108274	35105926	novel_in_catalog	Intron retention	ENSG00000005238.20	Annotated Genes	novel	2566	10	Multi-Exon			-16	0	25	AACTAAGCTCTACTTTTGTT	False	Canonical	False	True	AATAAA	-19	1	1	0	0	2.91312	2.13258	0	0	0.592523	0.495902	0	0
PB.14704.3	PB.14704	FAM214B	chr9	35104123	35115911	link	-	3175	9	Coding	538	1617	461	2077	35108274	35105221	novel_in_catalog	Intron retention	ENSG00000005238.20	Annotated Genes	novel	2566	10	Multi-Exon			-49	0	25	AACTAAGCTCTACTTTTGTT	False	Canonical	False	False	AATAAA	-19	1	7	0	1	2.91312	14.928	0	2.05817	0.592523	1.20216	0	0.485462
PB.14704.4	PB.14704	FAM214B	chr9	35104123	35115984	link	-	3153	9	Coding	450	1353	246	1598	35108274	35105678	novel_not_in_catalog	Intron retention	ENSG00000005238.20	Annotated Genes	novel	2566	10	Multi-Exon			-122	0	25	AACTAAGCTCTACTTTTGTT	False	Canonical	True	False	AATAAA	-19	0	0	0	2	0	0	0	4.11634	0	0	0	0.70896
PB.14704.5	PB.14704	FAM214B	chr9	35104123	35115911	link	-	3053	9	Coding	538	1617	339	1955	35108274	35105221	novel_not_in_catalog	Intron retention	ENSG00000005238.20	Annotated Genes	novel	2998	9	Multi-Exon			-49	0	25	AACTAAGCTCTACTTTTGTT	False	Canonical	False	False	AATAAA	-19	1	1	1	0	2.91312	2.13258	1.54061	0	0.592523	0.495902	0.404938	0
PB.14704.6	PB.14704	FAM214B	chr9	35104123	35108739	link	-	2936	8	Coding	538	1617	222	1838	35108274	35105221	full-splice_match	Alterantive 5'end	ENSG00000005238.20	Annotated Genes	ENST00000378561.5	5771	8	Multi-Exon	2835	0	2684	0	25	AACTAAGCTCTACTTTTGTT	False	Canonical	False	False	AATAAA	-19	3	7	1	5	8.73935	14.928	1.54061	10.2909	0.98853	1.20216	0.404938	1.05273
PB.14704.7	PB.14704	FAM214B	chr9	35104124	35115872	link	-	3442	8	Coding	488	1467	422	1888	35108274	35105678	novel_in_catalog	Intron retention	ENSG00000005238.20	Annotated Genes	novel	2566	10	Multi-Exon			-10	-1	25	GAACTAAGCTCTACTTTTGT	False	Canonical	False	False	AATAAA	-18	2	0	0	0	5.82623	0	0	0	0.834181	0	0	0
PB.14704.8	PB.14704	FAM214B	chr9	35104169	35112392	link	-	3258	8	Coding	488	1467	283	1749	35108274	35105678	novel_in_catalog	Intron retention	ENSG00000005238.20	Annotated Genes	novel	2999	9	Multi-Exon			0	-27	80	AAAAAAAGATTAAAAAAGAA	False	Canonical	False	False	AAAACA	-32	0	0	0	3	0	0	0	6.17452	0	0	0	0.855793
PB.14704.9	PB.14704	FAM214B	chr9	35104169	35111493	link	-	3113	9	Coding	538	1617	445	2061	35108274	35105221	full-splice_match	Alterantive 5'end	ENSG00000005238.20	Annotated Genes	ENST00000378557.1	3070	9	Multi-Exon	-70	27	-70	-27	80	AAAAAAAGATTAAAAAAGAA	False	Canonical	False	False	AAAACA	-32	0	0	0	3	0	0	0	6.17452	0	0	0	0.855793
PB.14704.10	PB.14704	FAM214B	chr9	35104169	35116298	link	-	2811	10	Coding	500	1503	257	1759	35108274	35105221	novel_not_in_catalog	At least 1 annot. don./accept.	ENSG00000005238.20	Annotated Genes	novel	3016	9	Multi-Exon			43	-27	80	AAAAAAAGATTAAAAAAGAA	False	Canonical	True	False	AAAACA	-32	0	0	0	2	0	0	0	4.11634	0	0	0	0.70896
PB.15236.1	PB.15236	MSL3	chrX	11758226	11775747	link	+	6643	11	Coding	297	894	57	950	11758282	11763942	novel_in_catalog	Intron retention	ENSG00000005302.19	Annotated Genes	novel	2286	13	Multi-Exon			0	0	50	AAAGAACCAGGAGAGAGAGT	False	Canonical	False	True	AATAAA	-15	0	1	2	0	0	2.13258	3.08122	0	0	0.495902	0.61079	0
PB.15236.2	PB.15236	MSL3	chrX	11758235	11775747	link	+	3875	13	Coding	451	1356	48	1403	11758282	11767163	novel_in_catalog	Intron retention	ENSG00000005302.19	Annotated Genes	novel	2286	13	Multi-Exon			-2	0	50	AAAGAACCAGGAGAGAGAGT	False	Canonical	False	True	AATAAA	-15	0	0	2	0	0	0	3.08122	0	0	0	0.61079	0
PB.15236.3	PB.15236	MSL3	chrX	11758235	11767976	link	+	3721	9	Coding	319	960	48	1007	11758282	11765262	novel_in_catalog	Intron retention	ENSG00000005302.19	Annotated Genes	novel	3480	9	Multi-Exon			-2	0	10	TTCTCTTTGTACTTTTTATT	False	Canonical	False	False	AATAAA	-18	0	0	0	2	0	0	0	4.11634	0	0	0	0.70896
PB.15236.4	PB.15236	MSL3	chrX	11758236	11767976	link	+	4974	8	Coding	297	894	47	940	11758282	11763942	full-splice_match	Alternative 3'end	ENSG00000005302.19	Annotated Genes	ENST00000647701.1	3251	8	Multi-Exon	-14	-1709	-1	0	10	TTCTCTTTGTACTTTTTATT	False	Canonical	False	False	AATAAA	-18	2	0	1	0	5.82623	0	1.54061	0	0.834181	0	0.404938	0
PB.15236.5	PB.15236	MSL3	chrX	11758237	11767732	link	+	3201	9	Coding	410	1233	46	1278	11758282	11765809	full-splice_match	Alternative 3'end	ENSG00000005302.19	Annotated Genes	ENST00000337339.7	3480	9	Multi-Exon	34	245	0	-144	55	AAAAAAGAAACCCCACATCG	False	Canonical	False	False			0	0	3	0	0	0	4.62183	0	0	0	0.749877	0
PB.15236.6	PB.15236	MSL3	chrX	11758238	11769099	link	+	1724	10	Coding	425	1278	45	1322	11758282	11768697	full-splice_match	Reference match	ENSG00000005302.19	Annotated Genes	ENST00000647857.1	1715	10	Multi-Exon	-12	3	1	2	40	AAATTTGACTAGCATTTAAT	False	Canonical	False	False	AATAAA	-44	0	0	2	0	0	0	3.08122	0	0	0	0.61079	0
PB.15236.7	PB.15236	MSL3	chrX	11758238	11775747	link	+	3788	12	Coding	297	894	45	938	11758282	11763942	novel_in_catalog	Intron retention	ENSG00000005302.19	Annotated Genes	novel	2286	13	Multi-Exon			1	0	50	AAAGAACCAGGAGAGAGAGT	False	Canonical	False	True	AATAAA	-15	2	4	3	1	5.82623	8.53031	4.62183	2.05817	0.834181	0.979107	0.749877	0.485462
PB.15236.8	PB.15236	MSL3	chrX	11758238	11769097	link	+	6093	8	Coding	297	894	45	938	11758282	11763942	full-splice_match	Alternative 3'end	ENSG00000005302.19	Annotated Genes	ENST00000647701.1	3251	8	Multi-Exon	-12	-2830	1	0	35	TGAAATTTGACTAGCATTTA	False	Canonical	False	False	AATAAA	-42	1	0	1	0	2.91312	0	1.54061	0	0.592523	0	0.404938	0
PB.15236.9	PB.15236	MSL3	chrX	11758238	11767732	link	+	3497	9	Coding	297	894	45	938	11758282	11763942	novel_in_catalog	Intron retention	ENSG00000005302.19	Annotated Genes	novel	1715	10	Multi-Exon			1	-144	55	AAAAAAGAAACCCCACATCG	False	Canonical	False	True			1	0	0	1	2.91312	0	0	2.05817	0.592523	0	0	0.485462
PB.15236.10	PB.15236	MSL3	chrX	11758243	11775747	link	+	2255	13	Coding	515	1548	40	1587	11758282	11775079	full-splice_match	Reference match	ENSG00000005302.19	Annotated Genes	ENST00000312196.10	2286	13	Multi-Exon	6	25	6	0	50	AAAGAACCAGGAGAGAGAGT	False	Canonical	False	False	AATAAA	-15	7	21	10	7	20.3918	44.7841	15.4061	14.4072	1.33025	1.66072	1.21501	1.18772
PB.15236.11	PB.15236	MSL3	chrX	11758243	11767732	link	+	4723	8	Coding	297	894	40	933	11758282	11763942	full-splice_match	Alternative 3'end	ENSG00000005302.19	Annotated Genes	ENST00000647701.1	3251	8	Multi-Exon	-7	-1465	6	-144	55	AAAAAAGAAACCCCACATCG	False	Canonical	False	False			0	0	2	0	0	0	3.08122	0	0	0	0.61079	0
PB.15236.12	PB.15236	MSL3	chrX	11758250	11769099	link	+	4555	9	Coding	410	1233	33	1265	11758282	11765809	full-splice_match	Alternative 3'end	ENSG00000005302.19	Annotated Genes	ENST00000337339.7	3480	9	Multi-Exon	47	-1122	0	2	40	AAATTTGACTAGCATTTAAT	False	Canonical	False	False	AATAAA	-44	0	0	1	1	0	0	1.54061	2.05817	0	0	0.404938	0.485462
PB.15236.13	PB.15236	MSL3	chrX	11758250	11767976	link	+	3432	9	Coding	410	1233	33	1265	11758282	11765809	full-splice_match	Reference match	ENSG00000005302.19	Annotated Genes	ENST00000337339.7	3480	9	Multi-Exon	47	1	0	0	10	TTCTCTTTGTACTTTTTATT	False	Canonical	False	False	AATAAA	-18	1	1	7	3	2.91312	2.13258	10.7843	6.17452	0.592523	0.495902	1.0713	0.855793
PB.15236.14	PB.15236	MSL3	chrX	11759629	11767977	link	+	3401	9	Coding	250	753	481	1233	11762163	11765809	incomplete-splice_match	5' fragment	ENSG00000005302.19	Annotated Genes	ENST00000649602.1	2230	13	Multi-Exon	25	7759	3	0	10	TCTCTTTGTACTTTTTATTT	False	Canonical	False	False	AATAAA	-19	1	2	0	0	2.91312	4.26516	0	0	0.592523	0.721411	0	0
PB.15236.15	PB.15236	MSL3	chrX	11759634	11775747	link	+	6662	10	Coding	137	414	556	969	11762163	11763942	full-splice_match	Alternative 3'end	ENSG00000005302.19	Annotated Genes	ENST00000648207.1	6544	10	Multi-Exon	-11	-107	0	0	50	AAAGAACCAGGAGAGAGAGT	False	Canonical	False	True	AATAAA	-15	0	1	2	0	0	2.13258	3.08122	0	0	0.495902	0.61079	0
PB.15236.16	PB.15236	MSL3	chrX	11759644	11767976	link	+	4993	7	Coding	137	414	546	959	11762163	11763942	full-splice_match	Alternative 3'5'end	ENSG00000005302.19	Annotated Genes	ENST00000473380.2	6258	7	Multi-Exon	242	1023	1	0	10	TTCTCTTTGTACTTTTTATT	False	Canonical	False	False	AATAAA	-18	1	1	1	0	2.91312	2.13258	1.54061	0	0.592523	0.495902	0.404938	0
PB.15236.17	PB.15236	MSL3	chrX	11759645	11775747	link	+	2280	12	Coding	355	1068	545	1612	11762163	11775079	full-splice_match	Alterantive 5'end	ENSG00000005302.19	Annotated Genes	ENST00000649078.1	2507	12	Multi-Exon	221	6	0	0	50	AAAGAACCAGGAGAGAGAGT	False	Canonical	False	False	AATAAA	-15	8	27	4	0	23.3049	57.5796	6.16244	0	1.38569	1.76775	0.855061	0
PB.15236.18	PB.15236	MSL3	chrX	11759647	11775747	link	+	3806	11	Coding	141	426	2713	3138	11765699	11775079	full-splice_match	Alternative 3'end	ENSG00000005302.19	Annotated Genes	ENST00000649684.1	3665	11	Multi-Exon	13	-154	-1	0	50	AAAGAACCAGGAGAGAGAGT	False	Canonical	False	False	AATAAA	-15	1	1	2	1	2.91312	2.13258	3.08122	2.05817	0.592523	0.495902	0.61079	0.485462
PB.15236.19	PB.15236	MSL3	chrX	11759647	11775747	link	+	3726	12	Coding	141	426	2633	3058	11765699	11775079	novel_in_catalog	Intron retention	ENSG00000005302.19	Annotated Genes	novel	2230	13	Multi-Exon			-1	0	50	AAAGAACCAGGAGAGAGAGT	False	Canonical	False	False	AATAAA	-15	0	1	1	0	0	2.13258	1.54061	0	0	0.495902	0.404938	0
PB.15236.20	PB.15236	MSL3	chrX	11759648	11775746	link	+	5416	11	Coding	137	414	542	955	11762163	11763942	novel_in_catalog	Intron retention	ENSG00000005302.19	Annotated Genes	novel	3903	12	Multi-Exon			0	-1	50	GAAAGAACCAGGAGAGAGAG	False	Canonical	False	True	AATAAA	-14	0	2	0	0	0	4.26516	0	0	0	0.721411	0	0
PB.15236.21	PB.15236	MSL3	chrX	11759659	11775747	link	+	2186	13	Coding	355	1068	451	1518	11762163	11775079	full-splice_match	Alterantive 5'end	ENSG00000005302.19	Annotated Genes	ENST00000649602.1	2230	13	Multi-Exon	55	-11	1	0	50	AAAGAACCAGGAGAGAGAGT	False	Canonical	False	False	AATAAA	-15	1	11	9	2	2.91312	23.4584	13.8655	4.11634	0.592523	1.38843	1.17218	0.70896
PB.15236.22	PB.15236	MSL3	chrX	11759669	11769099	link	+	6091	7	Coding	137	414	521	934	11762163	11763942	full-splice_match	Alternative 3'5'end	ENSG00000005302.19	Annotated Genes	ENST00000473380.2	6258	7	Multi-Exon	267	-100	11	2	40	AAATTTGACTAGCATTTAAT	False	Canonical	False	False	AATAAA	-44	2	1	0	0	5.82623	2.13258	0	0	0.834181	0.495902	0	0
PB.15236.23	PB.15236	MSL3	chrX	11759669	11769099	link	+	3248	8	Coding	137	414	521	934	11762163	11763942	incomplete-splice_match	5' fragment	ENSG00000005302.19	Annotated Genes	ENST00000649684.1	3665	11	Multi-Exon	35	6494	11	2	40	AAATTTGACTAGCATTTAAT	False	Canonical	False	True	AATAAA	-44	1	1	0	0	2.91312	2.13258	0	0	0.592523	0.495902	0	0
PB.15236.24	PB.15236	MSL3	chrX	11760093	11767976	link	+	5071	6	Coding	137	414	624	1037	11762163	11763942	incomplete-splice_match	Intron retention	ENSG00000005302.19	Annotated Genes	ENST00000648614.1	3595	8	Multi-Exon	321	-16	0	0	10	TTCTCTTTGTACTTTTTATT	False	Canonical	False	False	AATAAA	-18	1	0	1	0	2.91312	0	1.54061	0	0.592523	0	0.404938	0
PB.15236.25	PB.15236	MSL3	chrX	11760096	11775747	link	+	3884	10	Coding	141	426	2791	3216	11765699	11775079	incomplete-splice_match	3' fragment	ENSG00000005302.19	Annotated Genes	ENST00000649684.1	3665	11	Multi-Exon	462	-154	3	0	50	AAAGAACCAGGAGAGAGAGT	False	Canonical	False	False	AATAAA	-15	7	2	4	1	20.3918	4.26516	6.16244	2.05817	1.33025	0.721411	0.855061	0.485462
PB.15236.26	PB.15236	MSL3	chrX	11760115	11775747	link	+	2337	11	Coding	355	1068	602	1669	11762163	11775079	full-splice_match	Alternative 3'5'end	ENSG00000005302.19	Annotated Genes	ENST00000482871.6	2339	11	Multi-Exon	72	-70	22	0	50	AAAGAACCAGGAGAGAGAGT	False	Canonical	False	False	AATAAA	-15	7	18	10	0	20.3918	38.3864	15.4061	0	1.33025	1.59535	1.21501	0
PB.15236.27	PB.15236	MSL3	chrX	11760151	11775747	link	+	3736	11	Coding	141	426	2643	3068	11765699	11775079	novel_in_catalog	Intron retention	ENSG00000005302.19	Annotated Genes	novel	2250	12	Multi-Exon			-35	0	50	AAAGAACCAGGAGAGAGAGT	False	Canonical	False	False	AATAAA	-15	3	2	4	0	8.73935	4.26516	6.16244	0	0.98853	0.721411	0.855061	0
PB.15236.28	PB.15236	MSL3	chrX	11760158	11775747	link	+	2201	12	Coding	355	1068	466	1533	11762163	11775079	full-splice_match	Alterantive 5'end	ENSG00000005302.19	Annotated Genes	ENST00000649271.1	2250	12	Multi-Exon	65	-16	-28	0	50	AAAGAACCAGGAGAGAGAGT	False	Canonical	False	False	AATAAA	-15	3	15	9	2	8.73935	31.9887	13.8655	4.11634	0.98853	1.51836	1.17218	0.70896
PB.15236.29	PB.15236	MSL3	chrX	11760163	11775747	link	+	6660	9	Coding	137	414	554	967	11762163	11763942	incomplete-splice_match	3' fragment	ENSG00000005302.19	Annotated Genes	ENST00000648207.1	6544	10	Multi-Exon	518	-107	-23	0	50	AAAGAACCAGGAGAGAGAGT	False	Canonical	False	True	AATAAA	-15	0	1	1	0	0	2.13258	1.54061	0	0	0.495902	0.404938	0
PB.15236.30	PB.15236	MSL3	chrX	11760163	11775746	link	+	3807	12	Coding	291	876	461	1336	11762163	11767163	novel_in_catalog	Intron retention	ENSG00000005302.19	Annotated Genes	novel	2250	12	Multi-Exon			-23	-1	50	GAAAGAACCAGGAGAGAGAG	False	Canonical	False	True	AATAAA	-14	1	0	0	1	2.91312	0	0	2.05817	0.592523	0	0	0.485462
PB.15236.31	PB.15236	MSL3	chrX	11760163	11769099	link	+	6124	6	Coding	137	414	554	967	11762163	11763942	incomplete-splice_match	3' fragment	ENSG00000005302.19	Annotated Genes	ENST00000473380.2	6258	7	Multi-Exon	761	-100	-23	2	40	AAATTTGACTAGCATTTAAT	False	Canonical	False	False	AATAAA	-44	3	0	6	0	8.73935	0	9.24365	0	0.98853	0	1.01045	0
PB.15236.32	PB.15236	MSL3	chrX	11760177	11775747	link	+	2116	11	Coding	355	1068	381	1448	11762163	11775079	full-splice_match	Alternative 3'5'end	ENSG00000005302.19	Annotated Genes	ENST00000648013.1	2163	11	Multi-Exon	129	-82	-9	0	50	AAAGAACCAGGAGAGAGAGT	False	Canonical	False	False	AATAAA	-15	0	10	1	0	0	21.3258	1.54061	0	0	1.34881	0.404938	0
PB.15236.33	PB.15236	MSL3	chrX	11760182	11769099	link	+	8334	2	Non coding							incomplete-splice_match	Intron retention	ENSG00000005302.19	Annotated Genes	ENST00000647985.1	4505	7	Multi-Exon	-728	6636	-4	2	40	AAATTTGACTAGCATTTAAT	False	Canonical	False		AATAAA	-44	0	0	2	0	0	0	3.08122	0	0	0	0.61079	0
PB.15236.34	PB.15236	MSL3	chrX	11760182	11769099	link	+	3169	8	Coding	137	414	442	855	11762163	11763942	novel_in_catalog	Intron retention	ENSG00000005302.19	Annotated Genes	novel	2250	12	Multi-Exon			-4	2	40	AAATTTGACTAGCATTTAAT	False	Canonical	False	True	AATAAA	-44	2	0	1	0	5.82623	0	1.54061	0	0.834181	0	0.404938	0
PB.15236.35	PB.15236	MSL3	chrX	11760186	11775747	link	+	3635	10	Coding	141	426	2542	2967	11765699	11775079	novel_in_catalog	Intron retention	ENSG00000005302.19	Annotated Genes	novel	2163	11	Multi-Exon			0	0	50	AAAGAACCAGGAGAGAGAGT	False	Canonical	False	False	AATAAA	-15	1	0	1	0	2.91312	0	1.54061	0	0.592523	0	0.404938	0
PB.15236.36	PB.15236	MSL3	chrX	11760194	11767977	link	+	3350	8	Coding	250	753	430	1182	11762163	11765809	incomplete-splice_match	5' fragment	ENSG00000005302.19	Annotated Genes	ENST00000649271.1	2250	12	Multi-Exon	101	7754	8	0	10	TCTCTTTGTACTTTTTATTT	False	Canonical	False	False	AATAAA	-19	2	3	4	0	5.82623	6.39773	6.16244	0	0.834181	0.869099	0.855061	0
PB.15236.37	PB.15236	MSL3	chrX	11760203	11769099	link	+	5991	7	Coding	137	414	421	834	11762163	11763942	full-splice_match	Alternative 3'end	ENSG00000005302.19	Annotated Genes	ENST00000494268.1	1124	7	Multi-Exon	-19	-4848	17	2	40	AAATTTGACTAGCATTTAAT	False	Canonical	False	False	AATAAA	-44	2	0	3	0	5.82623	0	4.62183	0	0.834181	0	0.749877	0
PB.15236.38	PB.15236	MSL3	chrX	11760203	11775747	link	+	5296	11	Coding	137	414	421	834	11762163	11763942	novel_in_catalog	Intron retention	ENSG00000005302.19	Annotated Genes	novel	2250	12	Multi-Exon			17	0	50	AAAGAACCAGGAGAGAGAGT	False	Canonical	False	True	AATAAA	-15	1	0	3	0	2.91312	0	4.62183	0	0.592523	0	0.749877	0
PB.15236.39	PB.15236	MSL3	chrX	11760204	11767732	link	+	3039	8	Coding	145	438	420	857	11762163	11765550	novel_not_in_catalog	Intron retention	ENSG00000005302.19	Annotated Genes	novel	2250	12	Multi-Exon			18	-144	55	AAAAAAGAAACCCCACATCG	False	Canonical	True	False			2	0	0	0	5.82623	0	0	0	0.834181	0	0	0
PB.15236.40	PB.15236	MSL3	chrX	11760213	11775747	link	+	5082	10	Coding	250	753	504	1256	11762163	11765809	novel_in_catalog	Intron retention	ENSG00000005302.19	Annotated Genes	novel	2339	11	Multi-Exon			-9	0	50	AAAGAACCAGGAGAGAGAGT	False	Canonical	False	True	AATAAA	-15	0	2	0	0	0	4.26516	0	0	0	0.721411	0	0
PB.15236.41	PB.15236	MSL3	chrX	11760214	11767976	link	+	4857	7	Coding	137	414	410	823	11762163	11763942	full-splice_match	Alternative 3'end	ENSG00000005302.19	Annotated Genes	ENST00000494268.1	1124	7	Multi-Exon	-8	-3725	-8	0	10	TTCTCTTTGTACTTTTTATT	False	Canonical	False	False	AATAAA	-18	0	0	4	0	0	0	6.16244	0	0	0	0.855061	0
PB.15236.42	PB.15236	MSL3	chrX	11760214	11767977	link	+	3423	7	Coding	250	753	503	1255	11762163	11765809	incomplete-splice_match	Intron retention	ENSG00000005302.19	Annotated Genes	ENST00000649797.1	2194	9	Multi-Exon	527	2	-8	0	10	TCTCTTTGTACTTTTTATTT	False	Canonical	False	False	AATAAA	-19	2	3	6	1	5.82623	6.39773	9.24365	2.05817	0.834181	0.869099	1.01045	0.485462
PB.15236.43	PB.15236	MSL3	chrX	11760217	11767977	link	+	3261	7	Coding	250	753	341	1093	11762163	11765809	incomplete-splice_match	5' fragment	ENSG00000005302.19	Annotated Genes	ENST00000648013.1	2163	11	Multi-Exon	169	7688	-5	0	10	TCTCTTTGTACTTTTTATTT	False	Canonical	False	False	AATAAA	-19	2	0	1	0	5.82623	0	1.54061	0	0.834181	0	0.404938	0
PB.15236.44	PB.15236	MSL3	chrX	11760222	11769099	link	+	5906	6	Coding	137	414	336	749	11762163	11763942	incomplete-splice_match	Intron retention	ENSG00000005302.19	Annotated Genes	ENST00000648013.1	2163	11	Multi-Exon	174	6566	0	2	40	AAATTTGACTAGCATTTAAT	False	Canonical	False	False	AATAAA	-44	0	0	2	0	0	0	3.08122	0	0	0	0.61079	0
PB.15236.45	PB.15236	MSL3	chrX	11760840	11775758	link	+	6332	8	Coding	137	414	215	628	11762163	11763942	incomplete-splice_match	3' fragment	ENSG00000005302.19	Annotated Genes	ENST00000648207.1	6544	10	Multi-Exon	1195	-118	-70	-2	25	AGAGAGAGTTTTCACTCTGG	False	Canonical	False	True	AATAAA	-26	1	2	0	0	2.91312	4.26516	0	0	0.592523	0.721411	0	0
PB.15236.46	PB.15236	MSL3	chrX	11760858	11769099	link	+	5767	5	Coding	137	414	197	610	11762163	11763942	incomplete-splice_match	3' fragment	ENSG00000005302.19	Annotated Genes	ENST00000473380.2	6258	7	Multi-Exon	1456	-100	-52	2	40	AAATTTGACTAGCATTTAAT	False	Canonical	False	False	AATAAA	-44	2	0	2	0	5.82623	0	3.08122	0	0.834181	0	0.61079	0
PB.15236.47	PB.15236	MSL3	chrX	11764041	11775747	link	+	2752	5	Coding	141	426	1659	2084	11765699	11775079	incomplete-splice_match	3' fragment	ENSG00000005302.19	Annotated Genes	ENST00000647985.1	4505	7	Multi-Exon	3131	-12	1153	0	50	AAAGAACCAGGAGAGAGAGT	False	Canonical	False	False	AATAAA	-15	0	0	0	3	0	0	0	6.17452	0	0	0	0.855793
PB.15236.48	PB.15236	MSL3	chrX	11766396	11769097	link	+	2702	1	Non coding							novel_in_catalog	Mono-exon	ENSG00000005302.19	Annotated Genes	novel	2256	12	Mono-Exon			798	0	35	TGAAATTTGACTAGCATTTA	False				AATAAA	-42	1	1	0	0	2.91312	2.13258	0	0	0.592523	0.495902	0	0
PB.15236.49	PB.15236	MSL3	chrX	11766545	11775747	link	+	3091	4	Non coding							incomplete-splice_match	3' fragment	ENSG00000005302.19	Annotated Genes	ENST00000647985.1	4505	7	Multi-Exon	5635	-12	947	0	50	AAAGAACCAGGAGAGAGAGT	False	Canonical	False		AATAAA	-15	2	1	0	0	5.82623	2.13258	0	0	0.834181	0.495902	0	0
PB.5385.1	PB.5385	CREBBP	chr16	3726666	3736102	link	-	3720	4	Coding	833	2502	167	2668	3731838	3727718	incomplete-splice_match	3' fragment	ENSG00000005339.15	Annotated Genes	ENST00000382070.7	7598	30	Multi-Exon	144018	-873	897	873	25	TACTGAGGTTTTTAACATGT	False	Canonical	False	False	TATAAA	-25	0	0	1	2	0	0	1.54061	4.11634	0	0	0.404938	0.70896
PB.5385.2	PB.5385	CREBBP	chr16	3726823	3738597	link	-	3869	6	Coding	937	2814	161	2974	3736694	3727718	incomplete-splice_match	3' fragment	ENSG00000005339.15	Annotated Genes	ENST00000382070.7	7598	30	Multi-Exon	141523	-716	-1598	716	30	ACAAAAAGGGTGGTCCTTCT	False	Canonical	False	False	AATAAA	-14	0	1	2	0	0	2.13258	3.08122	0	0	0.495902	0.61079	0
PB.5385.3	PB.5385	CREBBP	chr16	3731911	3780861	link	-	3062	22	Coding	960	2880	183	3062	3778765	3731911	incomplete-splice_match	Internal fragment	ENSG00000005339.15	Annotated Genes	ENST00000382070.7	7598	30	Multi-Exon	99259	4372	6	0	70	AAGAAGAAGAACAACAAGAA	False	Canonical	False	False			0	0	2	0	0	0	3.08122	0	0	0	0.61079	0
PB.5385.4	PB.5385	CREBBP	chr16	3731911	3778733	link	-	2848	21	Coding	946	2838	11	2848	3778723	3731911	incomplete-splice_match	Internal fragment	ENSG00000005339.15	Annotated Genes	ENST00000382070.7	7598	30	Multi-Exon	101387	4372	69	0	70	AAGAAGAAGAACAACAAGAA	False	Canonical	False	False			1	0	0	1	2.91312	0	0	2.05817	0.592523	0	0	0.485462
PB.5385.5	PB.5385	CREBBP	chr16	3736095	3770984	link	-	2204	15	Coding	722	2166	38	2203	3770947	3736096	incomplete-splice_match	Internal fragment	ENSG00000005339.15	Annotated Genes	ENST00000382070.7	7598	30	Multi-Exon	109136	8556	-281	-12	55	AACAAGAAGAAGAGGAGAGG	False	Canonical	False	False			0	0	0	2	0	0	0	4.11634	0	0	0	0.70896
PB.5385.6	PB.5385	CREBBP	chr16	3736095	3778042	link	-	2588	19	Coding	842	2526	62	2587	3777628	3736096	incomplete-splice_match	Internal fragment	ENSG00000005339.15	Annotated Genes	ENST00000382070.7	7598	30	Multi-Exon	102078	8556	130	-12	55	AACAAGAAGAAGAGGAGAGG	False	Canonical	False	False			0	0	0	2	0	0	0	4.11634	0	0	0	0.70896
PB.5385.7	PB.5385	CREBBP	chr16	3738924	3740623	link	-	1700	1	Coding	30	93	215	307	3740409	3740317	novel_in_catalog	Mono-exon by intron ret.	ENSG00000005339.15	Annotated Genes	novel	10790	31	Mono-Exon			2845	522	50	AAAAAATAAATTATCTGGGC	False						0	0	0	3	0	0	0	6.17452	0	0	0	0.855793
PB.5385.9	PB.5385	CREBBP	chr16	3778140	3880713	link	-	2185	11	Coding	661	1983	202	2184	3879916	3778141	novel_not_in_catalog	At least 1 annot. don./accept.	ENSG00000005339.15	Annotated Genes	novel	10790	31	Multi-Exon			0	-193	75	AAAAAGAACTAGAAGAAAAA	True	Non-canonical	False	False			2	0	0	1	5.82623	0	0	2.05817	0.834181	0	0	0.485462
PB.5385.10	PB.5385	CREBBP	chr16	3778140	3880729	link	-	2155	11	Coding	661	1983	172	2154	3879916	3778141	novel_not_in_catalog	At least 1 annot. don./accept.	ENSG00000005339.15	Annotated Genes	novel	10790	31	Multi-Exon			-16	-193	75	AAAAAGAACTAGAAGAAAAA	False	Non-canonical	False	False			1	1	0	0	2.91312	2.13258	0	0	0.592523	0.495902	0	0
PB.5385.11	PB.5385	CREBBP	chr16	3778140	3880701	link	-	2074	11	Coding	661	1983	91	2073	3879916	3778141	novel_not_in_catalog	At least 1 annot. don./accept.	ENSG00000005339.15	Annotated Genes	novel	10790	31	Multi-Exon			12	-193	75	AAAAAGAACTAGAAGAAAAA	False	Non-canonical	False	False			0	0	2	0	0	0	3.08122	0	0	0	0.61079	0
PB.6518.1	PB.6518	MPO	chr17	58269855	58280935	link	-	3216	12	Coding	745	2238	178	2415	58280758	58270656	full-splice_match	Reference match	ENSG00000005381.8	Annotated Genes	ENST00000225275.4	3216	12	Multi-Exon	0	0	0	0	10	CTCTGTCTGTGTCTGAGGAG	False	Canonical	False	False	AATAAA	-24	0	4	0	0	0	8.53031	0	0	0	0.979107	0	0
PB.6518.2	PB.6518	MPO	chr17	58269856	58279167	link	-	2142	6	Coding	438	1317	26	1342	58279142	58270656	novel_in_catalog	Comb. of annot. splice sites	ENSG00000005381.8	Annotated Genes	novel	3216	12	Multi-Exon			232	-1	15	ACTCTGTCTGTGTCTGAGGA	False	Canonical	False	False	AATAAA	-23	0	0	0	2	0	0	0	4.11634	0	0	0	0.70896
PB.6518.3	PB.6518	MPO	chr17	58270477	58279167	link	-	1692	7	Coding	495	1488	26	1513	58279142	58270656	incomplete-splice_match	3' fragment	ENSG00000005381.8	Annotated Genes	ENST00000225275.4	3216	12	Multi-Exon	1768	622	232	252	15	GTGTGTGTTGTCTGAACATG	False	Canonical	False	False	TATAAA	-15	0	0	0	3	0	0	0	6.17452	0	0	0	0.855793
PB.8355.1	PB.8355	GCFC2	chr2	75662657	75710915	link	-	4415	17	Coding	781	2346	61	2406	75710855	75664666	full-splice_match	Reference match	ENSG00000005436.14	Annotated Genes	ENST00000321027.8	4367	17	Multi-Exon	0	-48	0	48	25	GAGTTTGAACGTTAAGGTTT	False	Canonical	False	False	ATTAAA	-15	3	3	10	1	8.73935	6.39773	15.4061	2.05817	0.98853	0.869099	1.21501	0.485462
PB.8355.2	PB.8355	GCFC2	chr2	75662698	75710925	link	-	4260	16	Coding	352	1059	71	1129	75710855	75690681	novel_in_catalog	Comb. of annot. junctions	ENSG00000005436.14	Annotated Genes	novel	4367	17	Multi-Exon			-10	7	35	AAACTGCTATAGTAATTTTC	False	Canonical	False	True	ATTAAA	-28	1	2	0	0	2.91312	4.26516	0	0	0.592523	0.721411	0	0
PB.8355.3	PB.8355	GCFC2	chr2	75662716	75710915	link	-	4380	17	Coding	789	2370	61	2430	75710855	75664666	novel_not_in_catalog	At least 1 annot. don./accept.	ENSG00000005436.14	Annotated Genes	novel	4367	17	Multi-Exon			0	-8	55	AAAACTACAAATTGACTTAA	False	Canonical	False	False	ATTAAA	-10	0	1	4	0	0	2.13258	6.16244	0	0	0.495902	0.855061	0
PB.8355.4	PB.8355	GCFC2	chr2	75662716	75710915	link	-	4131	16	Coding	706	2121	61	2181	75710855	75664666	novel_in_catalog	Comb. of annot. junctions	ENSG00000005436.14	Annotated Genes	novel	4367	17	Multi-Exon			0	-8	55	AAAACTACAAATTGACTTAA	False	Canonical	False	False	ATTAAA	-10	0	3	2	0	0	6.39773	3.08122	0	0	0.869099	0.61079	0
PB.8355.5	PB.8355	GCFC2	chr2	75663369	75710915	link	-	3703	17	Coding	781	2346	61	2406	75710855	75664666	full-splice_match	Alternative 3'end	ENSG00000005436.14	Annotated Genes	ENST00000321027.8	4367	17	Multi-Exon	0	664	0	-661	40	AAAAATGTTAGTTTACTAGT	False	Canonical	False	False	AAGAAA	-16	1	1	4	1	2.91312	2.13258	6.16244	2.05817	0.592523	0.495902	0.855061	0.485462
PB.8355.6	PB.8355	GCFC2	chr2	75663392	75710899	link	-	3459	16	Coding	325	978	45	1022	75710855	75690681	novel_not_in_catalog	At least 1 annot. don./accept.	ENSG00000005436.14	Annotated Genes	novel	4367	17	Multi-Exon			0	-684	65	AAAAGAAATTAAGAAAATTT	False	Canonical	False	True	AATAAA	-23	0	0	0	3	0	0	0	6.17452	0	0	0	0.855793
PB.8355.7	PB.8355	GCFC2	chr2	75664419	75710919	link	-	2432	16	Coding	706	2121	65	2185	75710855	75664666	novel_in_catalog	Comb. of annot. junctions	ENSG00000005436.14	Annotated Genes	novel	2516	17	Multi-Exon			-4	0	5	ATTCTTTTGGCTGGTCTTTC	False	Canonical	False	False	ATTAAA	-39	1	0	6	4	2.91312	0	9.24365	8.23269	0.592523	0	1.01045	0.965328
PB.8355.8	PB.8355	GCFC2	chr2	75664419	75710995	link	-	2611	16	Coding	566	1701	141	1841	75710855	75673510	novel_in_catalog	Comb. of annot. junctions	ENSG00000005436.14	Annotated Genes	novel	4367	17	Multi-Exon			-10	0	5	ATTCTTTTGGCTGGTCTTTC	False	Canonical	False	True	ATTAAA	-39	2	0	1	0	5.82623	0	1.54061	0	0.834181	0	0.404938	0
PB.8355.9	PB.8355	GCFC2	chr2	75664435	75710948	link	-	2556	17	Coding	743	2232	94	2325	75710855	75664666	full-splice_match	Alterantive 5'end	ENSG00000005436.14	Annotated Genes	ENST00000409857.7	2516	17	Multi-Exon	-56	16	-7	-16	15	AACGTGTTTCCCTTTGATTC	False	Canonical	False	False	ATTAAA	-23	0	1	1	0	0	2.13258	1.54061	0	0	0.495902	0.404938	0
PB.8355.10	PB.8355	GCFC2	chr2	75664435	75710915	link	-	2637	17	Coding	781	2346	61	2406	75710855	75664666	full-splice_match	Alternative 3'end	ENSG00000005436.14	Annotated Genes	ENST00000321027.8	4367	17	Multi-Exon	0	1730	0	-16	15	AACGTGTTTCCCTTTGATTC	False	Canonical	False	False	ATTAAA	-23	4	9	21	7	11.6525	19.1932	32.3528	14.4072	1.10218	1.30521	1.52313	1.18772
PB.8355.11	PB.8355	GCFC2	chr2	75664436	75710912	link	-	2677	17	Coding	416	1251	58	1308	75710855	75690613	novel_not_in_catalog	At least 1 annot. don./accept.	ENSG00000005436.14	Annotated Genes	novel	4367	17	Multi-Exon			3	-17	15	CAACGTGTTTCCCTTTGATT	False	Canonical	False	True	ATTAAA	-22	1	1	0	0	2.91312	2.13258	0	0	0.592523	0.495902	0	0
PB.8355.12	PB.8355	GCFC2	chr2	75664437	75710904	link	-	2648	17	Coding	789	2370	50	2419	75710855	75664666	novel_not_in_catalog	At least 1 annot. don./accept.	ENSG00000005436.14	Annotated Genes	novel	4367	17	Multi-Exon			-5	-18	15	TCAACGTGTTTCCCTTTGAT	False	Canonical	False	False	ATTAAA	-21	2	1	7	2	5.82623	2.13258	10.7843	4.11634	0.834181	0.495902	1.0713	0.70896
PB.8355.13	PB.8355	GCFC2	chr2	75664631	75710899	link	-	2174	15	Coding	331	996	103	1098	75710797	75690681	novel_not_in_catalog	At least 1 annot. don./accept.	ENSG00000005436.14	Annotated Genes	novel	4367	17	Multi-Exon			0	3	20	AGTTACACTCAGTTCCTTTG	False	Canonical	True	True	AATAAA	-31	1	0	1	0	2.91312	0	1.54061	0	0.592523	0	0.404938	0
PB.8355.14	PB.8355	GCFC2	chr2	75664637	75710919	link	-	2439	17	Coding	781	2346	65	2410	75710855	75664666	full-splice_match	Alternative 3'end	ENSG00000005436.14	Annotated Genes	ENST00000321027.8	4367	17	Multi-Exon	-4	1932	-4	-3	35	TAATATAGTTACACTCAGTT	False	Canonical	False	False	AATAAA	-25	1	2	7	2	2.91312	4.26516	10.7843	4.11634	0.592523	0.721411	1.0713	0.70896
PB.8355.15	PB.8355	GCFC2	chr2	75664644	75710919	link	-	2456	17	Coding	789	2370	65	2434	75710855	75664666	novel_not_in_catalog	At least 1 annot. don./accept.	ENSG00000005436.14	Annotated Genes	novel	4367	17	Multi-Exon			-4	1	50	AAAATTTTAATATAGTTACA	False	Canonical	False	False	AATAAA	-18	0	2	5	0	0	4.26516	7.70304	0	0	0.721411	0.939671	0
PB.8355.16	PB.8355	GCFC2	chr2	75690309	75694974	link	-	2526	2	Non coding							novel_in_catalog	Intron retention	ENSG00000005436.14	Annotated Genes	novel	595	3	Multi-Exon			-495	179	85	AAAACAAAACAAAACAAAAA	False	Canonical	False				0	2	0	0	0	4.26516	0	0	0	0.721411	0	0
PB.8355.17	PB.8355	GCFC2	chr2	75692726	75694507	link	-	1782	1	Non coding							novel_in_catalog	Mono-exon	ENSG00000005436.14	Annotated Genes	novel	4367	17	Mono-Exon			-28	-2238	50	AAAAAAAAATCTTCTATCTC	False				AAAACA	-36	0	0	0	2	0	0	0	4.11634	0	0	0	0.70896
PB.8355.18	PB.8355	GCFC2	chr2	75703104	75710917	link	-	3010	3	Coding	132	399	63	461	75710855	75706518	novel_not_in_catalog	At least 1 annot. don./accept.	ENSG00000005436.14	Annotated Genes	novel	4367	17	Multi-Exon			-2	-1308	85	AAAATAAAGAAAAAAAATAA	False	Non-canonical	False	True	TTTAAA	-37	0	0	0	2	0	0	0	4.11634	0	0	0	0.70896
PB.8355.19	PB.8355	GCFC2	chr2	75708530	75710912	link	-	2383	1	Coding	196	591	116	706	75710797	75710207	novel_in_catalog	Mono-exon	ENSG00000005436.14	Annotated Genes	novel	4367	17	Mono-Exon			3	-6734	100	AAAAAAAAAAAAAAAAAAAA	False						5	10	13	4	14.5656	21.3258	20.0279	8.23269	1.19217	1.34881	1.3228	0.965328
PB.8337.1	PB.8337	WDR54	chr2	74421730	74425754	link	+	1092	9	Coding	316	951	89	1039	74422154	74425701	novel_in_catalog	Comb. of annot. splice sites	ENSG00000005448.17	Annotated Genes	novel	1147	10	Multi-Exon			0	0	20	AGCCTTTGTCTGATTACTCA	False	Canonical	False	False	CATAAA	-16	1	0	1	0	2.91312	0	1.54061	0	0.592523	0	0.404938	0
PB.13591.1	PB.13591	CROT	chr7	87345664	87399792	link	+	3434	17	Coding	397	1194	217	1410	87349069	87382205	novel_in_catalog	Intron retention	ENSG00000005469.12	Annotated Genes	novel	3205	18	Multi-Exon			0	-2	0	TTGCTTTTCTGGTGCTTTTT	False	Canonical	False	True	AATAAA	-15	5	0	1	0	14.5656	0	1.54061	0	1.19217	0	0.404938	0
PB.13591.2	PB.13591	CROT	chr7	87345664	87399794	link	+	3327	16	Coding	184	555	217	771	87349069	87375639	novel_in_catalog	Intron retention	ENSG00000005469.12	Annotated Genes	novel	3205	18	Multi-Exon			0	0	5	GCTTTTCTGGTGCTTTTTGA	False	Canonical	False	True	AATAAA	-17	0	1	1	0	0	2.13258	1.54061	0	0	0.495902	0.404938	0
PB.13591.3	PB.13591	CROT	chr7	87345664	87399793	link	+	3204	18	Coding	612	1839	217	2055	87349069	87398644	full-splice_match	Reference match	ENSG00000005469.12	Annotated Genes	ENST00000331536.8	3205	18	Multi-Exon	0	1	0	-1	0	TGCTTTTCTGGTGCTTTTTG	False	Canonical	False	False	AATAAA	-16	7	12	11	0	20.3918	25.5909	16.9467	0	1.33025	1.42473	1.25398	0
PB.13591.4	PB.13591	CROT	chr7	87345673	87399634	link	+	3036	18	Coding	612	1839	208	2046	87349069	87398644	full-splice_match	Alternative 3'end	ENSG00000005469.12	Annotated Genes	ENST00000331536.8	3205	18	Multi-Exon	9	160	-8	153	30	TAAATTTGTTACAGTGACTT	False	Canonical	False	False	AATAAA	-12	0	0	2	0	0	0	3.08122	0	0	0	0.61079	0
PB.13591.5	PB.13591	CROT	chr7	87345684	87399792	link	+	2751	15	Coding	468	1407	197	1603	87349069	87398644	novel_in_catalog	Comb. of annot. splice sites	ENSG00000005469.12	Annotated Genes	novel	3205	18	Multi-Exon			3	-2	0	TTGCTTTTCTGGTGCTTTTT	False	Canonical	False	False	AATAAA	-15	0	0	2	0	0	0	3.08122	0	0	0	0.61079	0
PB.13591.6	PB.13591	CROT	chr7	87345691	87399796	link	+	3060	17	Coding	572	1719	190	1908	87349069	87398644	novel_in_catalog	Comb. of annot. splice sites	ENSG00000005469.12	Annotated Genes	novel	3205	18	Multi-Exon			-2	2	5	TTTTCTGGTGCTTTTTGACC	False	Canonical	False	False	AATAAA	-19	0	0	3	0	0	0	4.62183	0	0	0	0.749877	0
PB.13591.7	PB.13591	CROT	chr7	87345691	87399474	link	+	2858	18	Coding	612	1839	190	2028	87349069	87398644	full-splice_match	Alternative 3'end	ENSG00000005469.12	Annotated Genes	ENST00000331536.8	3205	18	Multi-Exon	27	320	-2	-7	80	AAAGAAGAAAAAAAGAGAAA	False	Canonical	False	False			0	5	0	0	0	10.6629	0	0	0	1.06681	0	0
PB.13591.8	PB.13591	CROT	chr7	87345697	87396690	link	+	2676	18	Coding	584	1755	184	1938	87349069	87395952	novel_not_in_catalog	At least 1 annot. don./accept.	ENSG00000005469.12	Annotated Genes	novel	3205	18	Multi-Exon			4	-1784	70	AAAAAAAAAAAAGTTGTTAA	False	Canonical	False	False	TTTAAA	-20	2	0	0	0	5.82623	0	0	0	0.834181	0	0	0
PB.13735.1	PB.13735	KMT2E	chr7	105013482	105019765	link	+	6284	1	Coding	133	402	493	894	105013974	105014375	genic	Mono-exon	ENSG00000005483.21	Annotated Genes	novel			Mono-Exon			-708	-21091	45	AAAGGAAGAAACATTCCTTC	False						0	0	2	2	0	0	3.08122	4.11634	0	0	0.61079	0.70896
PB.13735.2	PB.13735	KMT2E	chr7	105014023	105090146	link	+	2197	14	Coding	498	1494	702	2195	105040953	105090144	incomplete-splice_match	5' fragment	ENSG00000005483.21	Annotated Genes	ENST00000476671.5	2523	15	Multi-Exon	-195	1463	-167	14	75	AAAAGAAAAAGATACACAAA	False	Canonical	False	False	AAAAAG	-23	8	9	11	6	23.3049	19.1932	16.9467	12.349	1.38569	1.30521	1.25398	1.12545
PB.13735.3	PB.13735	KMT2E	chr7	105014152	105090117	link	+	2054	14	Coding	343	1029	1026	2054	105066749	105090117	novel_in_catalog	Intron retention	ENSG00000005483.21	Annotated Genes	novel	1745	14	Multi-Exon			-38	11	80	AAAAAAGGAAAAAAAGACAA	False	Canonical	False	False			1	0	1	0	2.91312	0	1.54061	0	0.592523	0	0.404938	0
PB.13735.4	PB.13735	KMT2E	chr7	105014164	105091606	link	+	2500	14	Coding	609	1830	487	2316	105040953	105091422	novel_in_catalog	Intron retention	ENSG00000005483.21	Annotated Genes	novel	2523	15	Multi-Exon			-26	-3	30	AATTACTGTTCAGAATGTCT	False	Canonical	False	False	AATAAA	-13	1	0	0	1	2.91312	0	0	2.05817	0.592523	0	0	0.485462
PB.13735.5	PB.13735	KMT2E	chr7	105014164	105101476	link	+	2331	16	Coding	311	933	1398	2330	105077035	105101475	novel_in_catalog	Intron retention	ENSG00000005483.21	Annotated Genes	novel	6840	26	Multi-Exon			-26	-2	70	AAAAGAGAGAGAAAAGAAGA	False	Canonical	False	False	AAGAAA	-40	2	0	0	0	5.82623	0	0	0	0.834181	0	0	0
PB.13735.6	PB.13735	KMT2E	chr7	105014175	105091302	link	+	2130	15	Coding	570	1710	421	2130	105040953	105091302	novel_not_in_catalog	Intron retention	ENSG00000005483.21	Annotated Genes	novel	2523	15	Multi-Exon			-15	-307	45	AAAAGGAAGATGGTAAGTTG	False	Non-canonical	False	False	AATGAA	-37	1	0	1	1	2.91312	0	1.54061	2.05817	0.592523	0	0.404938	0.485462
PB.13735.7	PB.13735	KMT2E	chr7	105014182	105090117	link	+	2006	14	Coding	209	627	1380	2006	105077035	105090117	full-splice_match	Alterantive 5'end	ENSG00000005483.21	Annotated Genes	ENST00000667857.1	1745	14	Multi-Exon	-250	-11	-8	11	80	AAAAAAGGAAAAAAAGACAA	False	Canonical	False	False			1	2	0	1	2.91312	4.26516	0	2.05817	0.592523	0.721411	0	0.485462
PB.13735.8	PB.13735	KMT2E	chr7	105014185	105074760	link	+	1139	7	Non coding							full-splice_match	Reference match	ENSG00000005483.21	Annotated Genes	ENST00000495267.5	1133	7	Multi-Exon	-23	17	-5	-17	65	TAAAAGAAGGAAAAAAAGCG	False	Canonical	False				5	0	2	4	14.5656	0	3.08122	8.23269	1.19217	0	0.61079	0.965328
PB.13735.9	PB.13735	KMT2E	chr7	105014188	105101476	link	+	2310	16	Coding	591	1773	537	2309	105040953	105101475	incomplete-splice_match	5' fragment	ENSG00000005483.21	Annotated Genes	ENST00000334884.9	6840	26	Multi-Exon	-2	12885	-2	-2	70	AAAAGAGAGAGAAAAGAAGA	False	Canonical	False	False	AAGAAA	-40	3	3	5	2	8.73935	6.39773	7.70304	4.11634	0.98853	0.869099	0.939671	0.70896
PB.13735.10	PB.13735	KMT2E	chr7	105014191	105091314	link	+	2255	15	Coding	574	1722	534	2255	105040953	105091314	full-splice_match	Alternative 3'end	ENSG00000005483.21	Annotated Genes	ENST00000476671.5	2523	15	Multi-Exon	-27	295	1	-295	30	GTAAGTTGGGAAGCCAGTAG	False	Canonical	False	False			1	1	6	2	2.91312	2.13258	9.24365	4.11634	0.592523	0.495902	1.01045	0.70896
PB.13735.11	PB.13735	KMT2E	chr7	105014191	105091314	link	+	2181	14	Coding	574	1722	460	2181	105040953	105091314	novel_in_catalog	Intron retention	ENSG00000005483.21	Annotated Genes	novel	6840	26	Multi-Exon			1	-295	30	GTAAGTTGGGAAGCCAGTAG	False	Canonical	False	False			9	11	8	5	26.218	23.4584	12.3249	10.2909	1.43486	1.38843	1.12466	1.05273
PB.13735.12	PB.13735	KMT2E	chr7	105014191	105077193	link	+	1458	9	Coding	333	999	460	1458	105040953	105077193	novel_in_catalog	Intron retention	ENSG00000005483.21	Annotated Genes	novel	1745	14	Multi-Exon			1	-615	35	GTAAATACATCATTTGTCCA	False	Canonical	False	False			2	1	2	2	5.82623	2.13258	3.08122	4.11634	0.834181	0.495902	0.61079	0.70896
PB.13735.13	PB.13735	KMT2E	chr7	105014194	105090117	link	+	1923	13	Coding	489	1467	457	1923	105040953	105090117	novel_in_catalog	Intron retention	ENSG00000005483.21	Annotated Genes	novel	1745	14	Multi-Exon			4	11	80	AAAAAAGGAAAAAAAGACAA	False	Canonical	False	False			34	17	21	8	99.046	36.2538	32.3528	16.4654	2.0002	1.57117	1.52313	1.24218
PB.13735.14	PB.13735	KMT2E	chr7	105014197	105101476	link	+	2227	15	Coding	591	1773	454	2226	105040953	105101475	novel_in_catalog	Intron retention	ENSG00000005483.21	Annotated Genes	novel	6840	26	Multi-Exon			7	-2	70	AAAAGAGAGAGAAAAGAAGA	False	Canonical	False	False	AAGAAA	-40	4	1	6	0	11.6525	2.13258	9.24365	0	1.10218	0.495902	1.01045	0
PB.13735.15	PB.13735	KMT2E	chr7	105014197	105091295	link	+	2245	15	Coding	421	1263	981	2243	105066749	105091293	novel_in_catalog	Intron retention	ENSG00000005483.21	Annotated Genes	novel	2523	15	Multi-Exon			7	-314	55	AGAAAGGAAAAGGAAGATGG	False	Canonical	False	False	AATGAA	-30	1	0	1	0	2.91312	0	1.54061	0	0.592523	0	0.404938	0
PB.13735.16	PB.13735	KMT2E	chr7	105014197	105020107	link	+	5911	1	Non coding							novel_in_catalog	Mono-exon	ENSG00000005483.21	Annotated Genes	novel	6714	26	Mono-Exon			7	-20749	90	AAAAAAAAAAAAAAAGTAAA	False						3	0	9	4	8.73935	0	13.8655	8.23269	0.98853	0	1.17218	0.965328
PB.13735.17	PB.13735	KMT2E	chr7	105014198	105091312	link	+	2243	15	Coding	293	879	1364	2242	105077035	105091311	novel_in_catalog	Intron retention	ENSG00000005483.21	Annotated Genes	novel	2523	15	Multi-Exon			-7	-297	25	TGGTAAGTTGGGAAGCCAGT	False	Canonical	False	False			1	0	1	0	2.91312	0	1.54061	0	0.592523	0	0.404938	0
PB.13735.18	PB.13735	KMT2E	chr7	105014204	105015965	link	+	1762	1	Non coding							novel_in_catalog	Mono-exon	ENSG00000005483.21	Annotated Genes	novel	6714	26	Mono-Exon			-1	-24891	65	AACATTAAAAAAAAATTATT	False				AAAACA	-38	1	1	3	1	2.91312	2.13258	4.62183	2.05817	0.592523	0.495902	0.749877	0.485462
PB.13735.19	PB.13735	KMT2E	chr7	105014205	105090117	link	+	2127	15	Coding	489	1467	661	2127	105040953	105090117	novel_in_catalog	Intron retention	ENSG00000005483.21	Annotated Genes	novel	7782	27	Multi-Exon			0	11	80	AAAAAAGGAAAAAAAGACAA	False	Canonical	False	False			3	3	2	0	8.73935	6.39773	3.08122	0	0.98853	0.869099	0.61079	0
PB.13735.20	PB.13735	KMT2E	chr7	105014205	105090225	link	+	2020	13	Coding	525	1575	446	2020	105040953	105090225	novel_in_catalog	Intron retention	ENSG00000005483.21	Annotated Genes	novel	7782	27	Multi-Exon			0	93	45	AAACAAAGAAAGCTTTCTCC	False	Canonical	False	False	AATGAA	-14	4	0	0	1	11.6525	0	0	2.05817	1.10218	0	0	0.485462
PB.13735.21	PB.13735	KMT2E	chr7	105014205	105054393	link	+	1548	3	Non coding							novel_not_in_catalog	At least 1 annot. don./accept.	ENSG00000005483.21	Annotated Genes	novel	7782	27	Multi-Exon			0	-8984	80	AAGGAAAAAAAAAGGAAAAA	False	Canonical	False		AATGAA	-43	0	0	0	2	0	0	0	4.11634	0	0	0	0.70896
PB.13735.22	PB.13735	KMT2E	chr7	105014205	105074760	link	+	1193	8	Coding	224	672	520	1191	105040953	105074758	incomplete-splice_match	5' fragment	ENSG00000005483.21	Annotated Genes	ENST00000476671.5	2523	15	Multi-Exon	-13	16849	0	-17	65	TAAAAGAAGGAAAAAAAGCG	False	Canonical	False	False			2	1	2	0	5.82623	2.13258	3.08122	0	0.834181	0.495902	0.61079	0
PB.13735.23	PB.13735	KMT2E	chr7	105014205	105074761	link	+	4337	7	Coding	139	420	446	865	105040953	105063584	novel_in_catalog	Intron retention	ENSG00000005483.21	Annotated Genes	novel	1745	14	Multi-Exon			0	-16	65	AAAAGAAGGAAAAAAAGCGG	False	Canonical	False	True			0	2	0	0	0	4.26516	0	0	0	0.721411	0	0
PB.13735.24	PB.13735	KMT2E	chr7	105065491	105067066	link	+	1576	1	Non coding							novel_in_catalog	Mono-exon	ENSG00000005483.21	Annotated Genes	novel	6714	26	Mono-Exon			2141	3239	95	AAAAAAAAAAAAAAAAAAGA	False						0	0	0	2	0	0	0	4.11634	0	0	0	0.70896
PB.13735.25	PB.13735	KMT2E	chr7	105101445	105114082	link	+	4584	12	Coding	1186	3561	275	3835	105102015	105113333	incomplete-splice_match	3' fragment	ENSG00000005483.21	Annotated Genes	ENST00000257745.8	6714	26	Multi-Exon	87255	2	-26	-2	25	TTACCAGATTGTCCTGTACA	False	Canonical	False	False	AATAAA	-18	0	2	0	0	0	4.26516	0	0	0	0.721411	0	0
PB.13735.26	PB.13735	KMT2E	chr7	105105626	105114084	link	+	3945	10	Coding	953	2862	333	3194	105106641	105113333	incomplete-splice_match	3' fragment	ENSG00000005483.21	Annotated Genes	ENST00000257745.8	6714	26	Multi-Exon	91436	0	-2274	0	30	ACCAGATTGTCCTGTACAAC	False	Canonical	False	False	AATAAA	-20	0	2	0	0	0	4.26516	0	0	0	0.721411	0	0
PB.13735.27	PB.13735	KMT2E	chr7	105106618	105114084	link	+	3636	8	Coding	953	2862	24	2885	105106641	105113333	incomplete-splice_match	3' fragment	ENSG00000005483.21	Annotated Genes	ENST00000257745.8	6714	26	Multi-Exon	92428	0	-1282	0	30	ACCAGATTGTCCTGTACAAC	False	Canonical	False	False	AATAAA	-20	0	3	1	0	0	6.39773	1.54061	0	0	0.869099	0.404938	0
PB.13735.28	PB.13735	KMT2E	chr7	105107744	105114084	link	+	3042	6	Coding	751	2256	36	2291	105107779	105113333	incomplete-splice_match	3' fragment	ENSG00000005483.21	Annotated Genes	ENST00000257745.8	6714	26	Multi-Exon	93554	0	-156	0	30	ACCAGATTGTCCTGTACAAC	False	Canonical	False	False	AATAAA	-20	1	2	0	2	2.91312	4.26516	0	4.11634	0.592523	0.721411	0	0.70896
PB.13735.29	PB.13735	KMT2E	chr7	105109145	105114084	link	+	2657	5	Coding	537	1614	293	1906	105110596	105113333	incomplete-splice_match	3' fragment	ENSG00000005483.21	Annotated Genes	ENST00000257745.8	6714	26	Multi-Exon	94955	0	105	0	30	ACCAGATTGTCCTGTACAAC	False	Canonical	False	False	AATAAA	-20	1	2	1	0	2.91312	4.26516	1.54061	0	0.592523	0.721411	0.404938	0
PB.13735.30	PB.13735	KMT2E	chr7	105110476	105114083	link	+	2484	3	Coding	537	1614	121	1734	105110596	105113333	incomplete-splice_match	3' fragment	ENSG00000005483.21	Annotated Genes	ENST00000257745.8	6714	26	Multi-Exon	96286	1	1436	-1	30	TACCAGATTGTCCTGTACAA	False	Canonical	False	False	AATAAA	-19	0	0	2	0	0	0	3.08122	0	0	0	0.61079	0
PB.13735.31	PB.13735	KMT2E	chr7	105111837	105114084	link	+	2248	1	Coding	498	1497	1	1497	105111837	105113333	incomplete-splice_match	Mono-exon	ENSG00000005483.21	Annotated Genes	ENST00000257745.8	6714	26	Mono-Exon	97647	0	2797	0	30	ACCAGATTGTCCTGTACAAC	False				AATAAA	-20	0	4	0	0	0	8.53031	0	0	0	0.979107	0	0
PB.13550.1	PB.13550	RHBDD2	chr7	75879012	75883518	link	+	3371	2	Coding	134	405	72	476	75879083	75879487	novel_not_in_catalog	Intron retention	ENSG00000005486.17	Annotated Genes	novel	636	2	Multi-Exon			8	1353	70	AAAAAAAAAAACAAACCTTT	False	Non-canonical	False	True			1	0	1	0	2.91312	0	1.54061	0	0.592523	0	0.404938	0
PB.13550.2	PB.13550	RHBDD2	chr7	75879019	75888920	link	+	2858	3	Coding	142	429	1859	2287	75883778	75888349	novel_not_in_catalog	At least 1 annot. don./accept.	ENSG00000005486.17	Annotated Genes	novel	636	2	Multi-Exon			-15	-1	5	ACCTGCCGTGCTGGCGTGTG	False	Non-canonical	False	False	TATAAA	-14	0	1	1	0	0	2.13258	1.54061	0	0	0.495902	0.404938	0
PB.13550.3	PB.13550	RHBDD2	chr7	75879032	75888918	link	+	1667	4	Coding	348	1047	52	1098	75879083	75888349	novel_not_in_catalog	At least 1 annot. don./accept.	ENSG00000005486.17	Annotated Genes	novel	1721	4	Multi-Exon			-2	-3	5	TGACCTGCCGTGCTGGCGTG	False	Canonical	True	False	TATAAA	-12	0	0	0	2	0	0	0	4.11634	0	0	0	0.70896
PB.13550.4	PB.13550	RHBDD2	chr7	75879034	75888920	link	+	1837	5	Coding	223	672	595	1266	75882074	75888349	full-splice_match	Reference match	ENSG00000005486.17	Annotated Genes	ENST00000318622.8	1878	5	Multi-Exon	35	6	0	-1	5	ACCTGCCGTGCTGGCGTGTG	False	Canonical	False	False	TATAAA	-14	7	12	15	18	20.3918	25.5909	23.1091	37.0471	1.33025	1.42473	1.38218	1.58032
PB.13550.5	PB.13550	RHBDD2	chr7	75879034	75888926	link	+	1284	3	Coding	152	456	828	1283	75888470	75888925	full-splice_match	Alternative 3'5'end	ENSG00000005486.17	Annotated Genes	ENST00000468304.1	803	3	Multi-Exon	-138	-343	0	0	0	CGTGCTGGCGTGTGCTTCCT	False	Canonical	False	False	TATAAA	-20	0	0	0	3	0	0	0	6.17452	0	0	0	0.855793
PB.13550.6	PB.13550	RHBDD2	chr7	75879034	75888925	link	+	4288	3	Coding	223	672	3041	3712	75882074	75888349	full-splice_match	Alterantive 5'end	ENSG00000005486.17	Annotated Genes	ENST00000428119.1	1274	3	Multi-Exon	-3010	-4	0	-1	0	CCGTGCTGGCGTGTGCTTCC	False	Canonical	False	False	TATAAA	-19	1	2	5	1	2.91312	4.26516	7.70304	2.05817	0.592523	0.721411	0.939671	0.485462
PB.13550.7	PB.13550	RHBDD2	chr7	75879045	75888925	link	+	1709	4	Coding	364	1095	39	1133	75879083	75888349	full-splice_match	Reference match	ENSG00000005486.17	Annotated Genes	ENST00000006777.11	1721	4	Multi-Exon	11	1	11	-1	0	CCGTGCTGGCGTGTGCTTCC	False	Canonical	False	False	TATAAA	-19	10	13	21	25	29.1312	27.7235	32.3528	51.4543	1.47902	1.45824	1.52313	1.71978
PB.13550.8	PB.13550	RHBDD2	chr7	75879049	75888925	link	+	3931	4	Coding	223	672	2684	3355	75882074	75888349	novel_in_catalog	Intron retention	ENSG00000005486.17	Annotated Genes	novel	1878	5	Multi-Exon			15	-1	0	CCGTGCTGGCGTGTGCTTCC	False	Canonical	False	False	TATAAA	-19	0	0	0	3	0	0	0	6.17452	0	0	0	0.855793
PB.13550.9	PB.13550	RHBDD2	chr7	75879049	75885115	link	+	3572	3	Coding	105	318	3026	3343	75882074	75883852	novel_not_in_catalog	Intron retention	ENSG00000005486.17	Annotated Genes	novel	1274	3	Multi-Exon			15	2950	95	AAGAAAAAAAAAAAAAAAAA	False	Canonical	False	True			0	0	2	0	0	0	3.08122	0	0	0	0.61079	0
PB.13550.10	PB.13550	RHBDD2	chr7	75879052	75885115	link	+	2343	2	Coding	134	405	32	436	75879083	75879487	novel_not_in_catalog	At least 1 annot. don./accept.	ENSG00000005486.17	Annotated Genes	novel	803	3	Multi-Exon			18	2950	95	AAGAAAAAAAAAAAAAAAAA	False	Non-canonical	True	True			1	1	0	0	2.91312	2.13258	0	0	0.592523	0.495902	0	0
PB.13550.11	PB.13550	RHBDD2	chr7	75879060	75888919	link	+	2149	5	Coding	142	429	1151	1579	75883778	75888349	novel_not_in_catalog	At least 1 annot. don./accept.	ENSG00000005486.17	Annotated Genes	novel	1878	5	Multi-Exon			26	-2	5	GACCTGCCGTGCTGGCGTGT	False	Canonical	False	False	TATAAA	-13	0	0	0	2	0	0	0	4.11634	0	0	0	0.70896
PB.13550.12	PB.13550	RHBDD2	chr7	75879060	75883518	link	+	3492	2	Coding	134	405	24	428	75879083	75879487	novel_not_in_catalog	Intron retention	ENSG00000005486.17	Annotated Genes	novel	636	2	Multi-Exon			26	1353	70	AAAAAAAAAAACAAACCTTT	False	Non-canonical	False	True			1	0	1	0	2.91312	0	1.54061	0	0.592523	0	0.404938	0
PB.13550.13	PB.13550	RHBDD2	chr7	75879060	75885115	link	+	3038	3	Coding	134	405	24	428	75879083	75879487	novel_not_in_catalog	At least 1 annot. don./accept.	ENSG00000005486.17	Annotated Genes	novel	636	2	Multi-Exon			26	2950	95	AAGAAAAAAAAAAAAAAAAA	False	Non-canonical	False	True			0	0	0	2	0	0	0	4.11634	0	0	0	0.70896
PB.13550.14	PB.13550	RHBDD2	chr7	75879060	75883887	link	+	2870	2	Coding	134	405	24	428	75879083	75879487	novel_not_in_catalog	Intron retention	ENSG00000005486.17	Annotated Genes	novel	636	2	Multi-Exon			26	1722	55	AAAAAAAAAATTATTTTTTT	False	Non-canonical	False	True			0	1	1	0	0	2.13258	1.54061	0	0	0.495902	0.404938	0
PB.13550.15	PB.13550	RHBDD2	chr7	75879065	75888926	link	+	2015	4	Coding	203	612	19	630	75879083	75882262	novel_not_in_catalog	At least 1 annot. don./accept.	ENSG00000005486.17	Annotated Genes	novel	1721	4	Multi-Exon			31	0	0	CGTGCTGGCGTGTGCTTCCT	False	Non-canonical	False	True	TATAAA	-20	0	1	1	0	0	2.13258	1.54061	0	0	0.495902	0.404938	0
PB.12851.1	PB.12851	IBTK	chr6	82170238	82220669	link	-	4081	21	Coding	943	2832	63	2894	82220607	82171425	incomplete-splice_match	3' fragment	ENSG00000005700.15	Annotated Genes	ENST00000306270.12	6040	29	Multi-Exon	27075	251	-14740	1	20	CTAATGTGTGCTTGACATTT	True	Canonical	False	False	AATAAA	-22	0	0	1	1	0	0	1.54061	2.05817	0	0	0.404938	0.485462
PB.12851.2	PB.12851	IBTK	chr6	82170239	82247750	link	-	5917	30	Coding	1394	4185	547	4731	82240486	82171425	novel_not_in_catalog	At least 1 annot. don./accept.	ENSG00000005700.15	Annotated Genes	novel	6040	29	Multi-Exon			4	0	25	ACTAATGTGTGCTTGACATT	False	Canonical	True	False	AATAAA	-21	1	0	1	1	2.91312	0	1.54061	2.05817	0.592523	0	0.404938	0.485462
PB.12851.3	PB.12851	IBTK	chr6	82170239	82247744	link	-	5788	29	Coding	1353	4062	541	4602	82240486	82171425	full-splice_match	Alternative 3'end	ENSG00000005700.15	Annotated Genes	ENST00000306270.12	6040	29	Multi-Exon	0	252	0	0	25	ACTAATGTGTGCTTGACATT	False	Canonical	False	False	AATAAA	-21	3	6	10	3	8.73935	12.7955	15.4061	6.17452	0.98853	1.13974	1.21501	0.855793
PB.12851.4	PB.12851	IBTK	chr6	82170239	82214521	link	-	3339	18	Coding	635	1908	246	2153	82214276	82171425	incomplete-splice_match	3' fragment	ENSG00000005700.15	Annotated Genes	ENST00000306270.12	6040	29	Multi-Exon	33223	252	-8592	0	25	ACTAATGTGTGCTTGACATT	False	Canonical	False	False	AATAAA	-21	0	2	1	0	0	4.26516	1.54061	0	0	0.721411	0.404938	0
PB.12851.5	PB.12851	IBTK	chr6	82170239	82247723	link	-	5623	28	Coding	1305	3918	520	4437	82240486	82171425	novel_in_catalog	Comb. of annot. splice sites	ENSG00000005700.15	Annotated Genes	novel	6040	29	Multi-Exon			21	0	25	ACTAATGTGTGCTTGACATT	False	Canonical	False	False	AATAAA	-21	0	0	1	1	0	0	1.54061	2.05817	0	0	0.404938	0.485462
PB.12851.6	PB.12851	IBTK	chr6	82170239	82247732	link	-	5715	29	Coding	794	2385	2145	4529	82214753	82171425	novel_not_in_catalog	At least 1 annot. don./accept.	ENSG00000005700.15	Annotated Genes	novel	6040	29	Multi-Exon			12	0	25	ACTAATGTGTGCTTGACATT	False	Canonical	True	False	AATAAA	-21	0	0	2	0	0	0	3.08122	0	0	0	0.61079	0
PB.12851.7	PB.12851	IBTK	chr6	82170239	82210897	link	-	2823	14	Coding	541	1626	12	1637	82210886	82171425	incomplete-splice_match	3' fragment	ENSG00000005700.15	Annotated Genes	ENST00000503631.5	3560	27	Multi-Exon	29668	-1164	-4968	0	25	ACTAATGTGTGCTTGACATT	False	Canonical	False	False	AATAAA	-21	0	0	0	2	0	0	0	4.11634	0	0	0	0.70896
PB.12851.8	PB.12851	IBTK	chr6	82170240	82247723	link	-	5088	28	Coding	1227	3684	220	3903	82234198	82171425	novel_in_catalog	Comb. of annot. splice sites	ENSG00000005700.15	Annotated Genes	novel	6040	29	Multi-Exon			21	-1	25	CACTAATGTGTGCTTGACAT	False	Canonical	False	False	AATAAA	-20	0	0	1	1	0	0	1.54061	2.05817	0	0	0.404938	0.485462
PB.12851.9	PB.12851	IBTK	chr6	82170240	82224140	link	-	4377	23	Coding	1047	3144	49	3192	82224092	82171425	incomplete-splice_match	3' fragment	ENSG00000005700.15	Annotated Genes	ENST00000306270.12	6040	29	Multi-Exon	23604	253	16425	-1	25	CACTAATGTGTGCTTGACAT	False	Canonical	False	False	AATAAA	-20	1	0	0	1	2.91312	0	0	2.05817	0.592523	0	0	0.485462
PB.12851.10	PB.12851	IBTK	chr6	82170240	82247725	link	-	5721	29	Coding	1070	3213	522	3734	82240486	82194557	novel_in_catalog	Comb. of annot. junctions	ENSG00000005700.15	Annotated Genes	novel	6040	29	Multi-Exon			19	-1	25	CACTAATGTGTGCTTGACAT	False	Canonical	False	True	AATAAA	-20	0	0	1	2	0	0	1.54061	4.11634	0	0	0.404938	0.70896
PB.12851.11	PB.12851	IBTK	chr6	82200586	82247742	link	-	3451	20	Coding	971	2913	539	3451	82240486	82200586	incomplete-splice_match	5' fragment	ENSG00000005700.15	Annotated Genes	ENST00000369751.2	4437	24	Multi-Exon	12	9255	2	-9255	10	TAAGCTGTTTTCTTTTTTTT	False	Canonical	False	False	AATAAA	-20	1	2	1	1	2.91312	4.26516	1.54061	2.05817	0.592523	0.721411	0.404938	0.485462
PB.12851.12	PB.12851	IBTK	chr6	82200619	82247744	link	-	2742	19	Coding	834	2502	241	2742	82234198	82200619	novel_in_catalog	Comb. of annot. splice sites	ENSG00000005700.15	Annotated Genes	novel	6040	29	Multi-Exon			0	-9288	65	AAAGAAGAAATAAATATGGA	False	Canonical	False	False			0	0	2	0	0	0	3.08122	0	0	0	0.61079	0
PB.12851.13	PB.12851	IBTK	chr6	82212177	82247744	link	-	3361	13	Coding	764	2295	541	2835	82240486	82212703	incomplete-splice_match	5' fragment	ENSG00000005700.15	Annotated Genes	ENST00000369751.2	4437	24	Multi-Exon	10	20846	0	-20846	65	AAGAAAATACAAAAATTAGC	False	Canonical	False	False			1	0	2	0	2.91312	0	3.08122	0	0.592523	0	0.61079	0
PB.12851.14	PB.12851	IBTK	chr6	82212774	82247735	link	-	2755	13	Coding	741	2223	532	2754	82240486	82212775	incomplete-splice_match	5' fragment	ENSG00000005700.15	Annotated Genes	ENST00000369751.2	4437	24	Multi-Exon	19	21443	9	-21443	60	AAAATGAAAAAATTAATGTT	False	Canonical	False	False			1	0	1	0	2.91312	0	1.54061	0	0.592523	0	0.404938	0
PB.12851.15	PB.12851	IBTK	chr6	82214137	82247723	link	-	2813	12	Coding	751	2256	520	2775	82240486	82214175	incomplete-splice_match	5' fragment	ENSG00000005700.15	Annotated Genes	ENST00000369751.2	4437	24	Multi-Exon	31	22806	21	-22806	65	AAAAATACAAAAAATTAGCC	False	Canonical	False	False	TTTAAA	-38	1	0	2	0	2.91312	0	3.08122	0	0.592523	0	0.61079	0
[truncated: 141,371 more rows]
